# Supplementary material for: 3-[(E)-2-Chloro-3,3,3-trifluoro­prop-1-en-1-yl]-N-(2-chloro­phen­yl)-2,2-dimethyl­cyclo­propane-1-carboxamide
Source: Acta Crystallogr Sect E Struct Rep Online. 2010 Dec 11;67(Pt 1):o61. doi: 10.1107/S1600536810050634 (PMC3050387; doi:10.1107/S1600536810050634)
Supplement: Supplementary file 2 [file e-67-00o61-Isup2.hkl]

# 
# h,k,l, Fc-squared, Fo-squared, sigma(Fo-squared) and status flag 
# 
data_I
_shelx_title ' R100924G1 in Pbca' 
_shelx_refln_list_code          4 
_shelx_F_calc_maximum      234.29 
_exptl_crystal_F_000      1440.00 
_reflns_d_resolution_high  0.7606 
 
loop_ 
 _symmetry_equiv_pos_as_xyz 
 'x, y, z' 
 '-x+1/2, -y, z+1/2' 
 '-x, y+1/2, -z+1/2' 
 'x+1/2, -y+1/2, -z' 
 '-x, -y, -z' 
 'x-1/2, y, -z-1/2' 
 'x, -y-1/2, z-1/2' 
 '-x-1/2, y-1/2, z' 
 
_cell_length_a    18.4536 
_cell_length_b     9.3350 
_cell_length_c    18.9807 
_cell_angle_alpha  90.000 
_cell_angle_beta   90.000 
_cell_angle_gamma  90.000 
 
_shelx_F_squared_multiplier     1.000 
 
loop_ 
 _refln_index_h 
 _refln_index_k 
 _refln_index_l 
 _refln_F_squared_calc 
 _refln_F_squared_meas 
 _refln_F_squared_sigma 
 _refln_observed_status 
   6   0   0        8.02       10.49      5.58 o 
   8   0   0    25376.41    26442.88    426.81 o 
  10   0   0     4545.27     3951.49    136.77 o 
  12   0   0      691.70      617.61     29.83 o 
  14   0   0    10105.45    10290.49    218.22 o 
  16   0   0      211.38      178.99     43.05 o 
  18   0   0      664.99      660.04     36.60 o 
  20   0   0     2585.11     2750.58     78.87 o 
  22   0   0      444.24      577.91     34.69 o 
  24   0   0       12.00      -22.26     26.77 o 
   2   1   0     9612.64    10051.56    118.85 o 
   4   1   0    10404.05     9935.11     73.90 o 
   6   1   0      336.28      333.48      8.09 o 
   8   1   0     4214.21     3699.58     68.68 o 
  10   1   0      725.55      913.72     23.10 o 
  12   1   0     7539.90     7547.69    165.73 o 
  14   1   0       42.58       25.61      8.13 o 
  16   1   0      616.61      655.46     15.18 o 
  18   1   0       77.03       87.70     18.79 o 
  20   1   0      200.64      184.39     33.92 o 
  22   1   0      131.46      128.56     32.30 o 
  24   1   0        3.62       -2.40     23.23 o 
   2   2   0       35.86       30.27      3.92 o 
   4   2   0      854.01      794.78     15.63 o 
   6   2   0     2574.87     2403.35     39.50 o 
   8   2   0     3438.54     3265.99    111.85 o 
  10   2   0      189.57      304.37     10.80 o 
  12   2   0     1148.30     1146.77     23.22 o 
  14   2   0       94.77       74.10     11.09 o 
  16   2   0     1042.47     1043.47     30.76 o 
  18   2   0     1398.15     1360.47     47.29 o 
  20   2   0       20.13       16.53      8.17 o 
  22   2   0        7.48       -3.96     12.10 o 
   2   3   0    54891.63    64014.39   1992.71 o 
   4   3   0     5480.97     5747.24     57.20 o 
   6   3   0     2174.28     2060.33     61.88 o 
   8   3   0        2.03       11.12      3.42 o 
  10   3   0     2716.28     2610.21     69.11 o 
  12   3   0     5643.71     5999.71    113.45 o 
  14   3   0       12.73        1.29      4.41 o 
  16   3   0       65.82       82.64     15.85 o 
  18   3   0       14.80       37.46     14.43 o 
  20   3   0      188.63      228.99     51.69 o 
  22   3   0      385.06      383.61     25.37 o 
   0   4   0     1253.23      931.05     16.53 o 
   2   4   0      414.15      461.39      6.11 o 
   4   4   0      544.22      486.88      9.13 o 
   6   4   0     2450.69     2015.39     81.43 o 
   8   4   0      818.08      850.06     21.14 o 
  10   4   0     4495.47     4379.07    181.49 o 
  12   4   0      226.84      220.57      8.76 o 
  14   4   0        0.40        4.59      3.42 o 
  16   4   0       96.56       84.51     15.21 o 
  18   4   0      556.26      577.15     24.82 o 
  20   4   0       53.67       39.93     15.24 o 
  22   4   0       60.08       48.40     14.54 o 
   2   5   0     3347.80     3857.62     68.26 o 
   4   5   0     4213.29     3993.44     64.06 o 
   6   5   0     5915.71     5582.44    100.91 o 
   8   5   0      595.91      588.90     16.09 o 
  10   5   0     1258.38     1259.51     23.71 o 
  12   5   0      153.92      129.13     22.22 o 
  14   5   0     4999.38     5618.59    125.81 o 
  16   5   0      574.52      563.78     22.86 o 
  18   5   0      927.61      903.93     25.78 o 
  20   5   0      167.31      101.82     23.30 o 
  22   5   0      295.18      340.19     39.51 o 
   0   6   0     9193.61     8799.78    128.03 o 
   2   6   0     5369.44     5399.11    106.09 o 
   4   6   0     3078.80     3394.97     89.12 o 
   6   6   0     3339.17     3214.26     83.53 o 
   8   6   0      721.83      725.95     26.30 o 
  10   6   0      136.88      138.11      9.89 o 
  12   6   0      480.27      523.78     17.80 o 
  14   6   0      634.94      658.28     24.68 o 
  16   6   0      806.37      844.41     29.01 o 
  18   6   0      267.70      281.96     38.03 o 
  20   6   0        9.65        3.38     18.75 o 
   2   7   0       59.45       73.25      7.25 o 
   4   7   0      163.88      133.04      5.17 o 
   6   7   0       13.23        9.29      2.54 o 
   8   7   0      109.66      112.04     13.18 o 
  10   7   0     1676.34     1736.69     42.97 o 
  12   7   0       14.56       10.11     10.36 o 
  14   7   0        5.33       28.77     10.16 o 
  16   7   0      235.78      198.75     56.03 o 
  18   7   0        5.52       18.62     14.22 o 
   0   8   0      643.46      718.78     22.23 o 
   2   8   0      150.67      166.39      6.76 o 
   4   8   0     1055.37      979.12     35.01 o 
   6   8   0     1636.63     1590.84     46.09 o 
   8   8   0      271.11      257.93     29.22 o 
  10   8   0     3609.54     4273.13    100.98 o 
  12   8   0     2248.75     2459.82     82.20 o 
  14   8   0      783.25      845.41     34.94 o 
  16   8   0     1162.05     1300.48     60.62 o 
  18   8   0        9.56       25.26     12.01 o 
   2   9   0        1.05       12.68      5.19 o 
   4   9   0     3070.77     3356.80    136.86 o 
   6   9   0     2636.70     2808.00    102.53 o 
   8   9   0     1732.69     1631.37     62.55 o 
  10   9   0       71.51       79.44     20.82 o 
  12   9   0       44.24       45.28     14.17 o 
  14   9   0      655.15      681.96     40.78 o 
  16   9   0       28.20       25.81     11.50 o 
   0  10   0      428.37      362.48     46.19 o 
   2  10   0       86.97       73.31     14.95 o 
   4  10   0      316.53      251.64     76.36 o 
   6  10   0       47.72       36.76     12.91 o 
   8  10   0      413.26      324.06     44.70 o 
  10  10   0       49.11       59.17     20.30 o 
  12  10   0       13.81       20.98     10.29 o 
  14  10   0      523.43      586.98     38.11 o 
   2  11   0      125.24      123.64     48.94 o 
   4  11   0      165.69      178.62     73.47 o 
   6  11   0      724.70      883.31     55.70 o 
   8  11   0      145.40      129.92     38.07 o 
  10  11   0       94.11       65.74     27.43 o 
   4  12   0       55.86       38.41     16.14 o 
   1   1   1     7633.93     7469.04     59.50 o 
   2   1   1      406.15      391.80      6.58 o 
   3   1   1      862.84      804.05     10.88 o 
   4   1   1    10222.93     9833.75     67.57 o 
   5   1   1     1520.98     1364.13     15.58 o 
   6   1   1     1544.27     1467.05      8.49 o 
   7   1   1     1552.95     1492.48     14.89 o 
   8   1   1      719.14      716.72      8.44 o 
   9   1   1    10631.97     9701.88    103.43 o 
  10   1   1      140.77      198.97      6.49 o 
  11   1   1     1149.11     1063.52     16.45 o 
  12   1   1      121.46      134.24      8.26 o 
  13   1   1     1009.43      996.58     15.37 o 
  14   1   1     2864.98     3164.88     38.80 o 
  15   1   1     1381.84     1291.14     25.04 o 
  16   1   1      143.81      143.04     15.21 o 
  17   1   1      108.32       92.21     13.26 o 
  18   1   1       16.04       16.90      5.51 o 
  19   1   1     3657.21     3947.95     72.03 o 
  20   1   1       16.09       17.29      6.20 o 
  21   1   1        1.30        7.09      7.62 o 
  22   1   1        1.85       11.86      5.93 o 
  23   1   1        0.46       -0.21      6.65 o 
  24   1   1      816.48      915.79     34.52 o 
   0   2   1     3446.14     2948.25     27.52 o 
   1   2   1     3091.06     2861.03     21.33 o 
   2   2   1    11159.18    11085.40     62.18 o 
   3   2   1      132.91      144.19      3.92 o 
   4   2   1     1228.14     1214.77     10.72 o 
   5   2   1     6381.98     5909.52     41.95 o 
   6   2   1     7127.27     6639.41     46.00 o 
   7   2   1     3450.86     3054.24     46.06 o 
   8   2   1      937.27      867.23      8.73 o 
   9   2   1     8263.40     8186.45     71.70 o 
  10   2   1      177.11      211.60      7.69 o 
  11   2   1     8064.88     7399.07    109.76 o 
  12   2   1     1566.86     1590.23     20.73 o 
  13   2   1        0.24        7.37      2.61 o 
  14   2   1       28.74       40.53      6.74 o 
  15   2   1      122.85      151.05     11.24 o 
  16   2   1     3540.05     3877.41     52.83 o 
  17   2   1     1504.31     1620.67     28.96 o 
  18   2   1       12.21       18.41      4.09 o 
  19   2   1      292.82      293.05     16.77 o 
  20   2   1        2.73        6.90      5.98 o 
  21   2   1     1086.49     1240.19     35.11 o 
  22   2   1        4.04       10.57      8.92 o 
  23   2   1        4.33       11.12      6.50 o 
   1   3   1     4009.78     3604.40     18.76 o 
   2   3   1     3090.20     2718.52     30.20 o 
   3   3   1     2471.40     2190.40     25.21 o 
   4   3   1     3818.51     3341.67     27.62 o 
   5   3   1      153.10      134.96      3.41 o 
   6   3   1       61.35       63.39      4.47 o 
   7   3   1     1316.46     1297.84     21.74 o 
   8   3   1      437.27      450.95      8.74 o 
   9   3   1     3793.88     3967.26     43.06 o 
  10   3   1     1372.29     1436.55     13.12 o 
  11   3   1        0.71        6.00      2.59 o 
  12   3   1        3.66        7.01      2.32 o 
  13   3   1      254.14      238.49      7.22 o 
  14   3   1        2.50        3.85      2.13 o 
  15   3   1        1.40       -0.15      4.37 o 
  16   3   1       83.62       78.26     11.31 o 
  17   3   1       21.53       24.08      7.09 o 
  18   3   1      798.75      831.11     24.03 o 
  19   3   1       64.55       52.94      9.58 o 
  20   3   1       13.32        8.54      7.44 o 
  21   3   1       12.41       11.49      6.86 o 
  22   3   1       75.98       59.22     17.66 o 
  23   3   1      412.87      425.14     20.17 o 
   0   4   1    41977.10    47373.37    293.65 o 
   1   4   1     3850.79     3747.80     34.15 o 
   2   4   1      130.55      193.45      3.21 o 
   3   4   1      677.42      721.86      6.10 o 
   4   4   1     2822.57     2887.06     40.70 o 
   5   4   1     6458.01     6343.17     60.55 o 
   6   4   1       49.67       73.80      3.91 o 
   7   4   1      926.90      866.97     14.63 o 
   8   4   1     1403.94     1415.70     24.45 o 
   9   4   1        4.19        5.14      2.45 o 
  10   4   1       18.80       18.53      5.02 o 
  11   4   1       13.74       17.54      3.66 o 
  12   4   1     6412.74     6383.33     95.20 o 
  13   4   1     2066.01     2191.27     34.13 o 
  14   4   1      872.36      808.27     12.01 o 
  15   4   1      596.89      562.61     18.89 o 
  16   4   1     1723.12     1732.76     42.69 o 
  17   4   1        8.40       11.67      4.48 o 
  18   4   1        8.02        8.89      6.40 o 
  19   4   1       47.62       43.02      8.85 o 
  20   4   1      592.19      605.77     17.26 o 
  21   4   1      419.60      454.51     17.69 o 
  22   4   1      182.55      201.85     14.86 o 
   1   5   1      399.37      379.47      5.94 o 
   2   5   1     8862.29     8955.95     83.08 o 
   3   5   1      244.79      306.77      5.27 o 
   4   5   1     2287.29     2130.56     42.38 o 
   5   5   1      211.58      211.89      4.71 o 
   6   5   1      717.20      747.13     11.37 o 
   7   5   1      650.16      636.14     10.17 o 
   8   5   1      136.03      143.29      4.89 o 
   9   5   1     5306.19     5085.82     96.61 o 
  10   5   1     1140.09     1177.22     15.85 o 
  11   5   1      313.09      303.31     11.54 o 
  12   5   1     1540.78     1554.24     25.97 o 
  13   5   1      167.51      168.07      9.26 o 
  14   5   1      400.65      391.03     15.12 o 
  15   5   1      518.90      486.24     14.21 o 
  16   5   1      227.90      210.62     14.04 o 
  17   5   1     1036.39     1083.32     25.21 o 
  18   5   1       10.52        1.86      6.03 o 
  19   5   1     1086.86     1168.11     28.55 o 
  20   5   1       10.93       17.34      6.68 o 
  21   5   1       53.63       46.32     11.08 o 
  22   5   1      257.50      206.34     49.30 o 
   0   6   1     1363.62     1304.12     20.32 o 
   1   6   1     4537.47     4430.75     60.71 o 
   2   6   1      141.46      182.54      3.84 o 
   3   6   1      278.91      313.48      5.43 o 
   4   6   1      913.02      895.30     10.82 o 
   5   6   1     1859.07     1832.35     26.41 o 
   6   6   1      316.01      348.59      4.91 o 
   7   6   1       97.65       86.87      3.68 o 
   8   6   1      213.39      239.57      5.16 o 
   9   6   1      522.67      518.02     11.94 o 
  10   6   1       86.56       76.86     11.59 o 
  11   6   1      143.13      141.97      9.23 o 
  12   6   1      100.28       82.96     13.05 o 
  13   6   1      963.33      973.03     19.87 o 
  14   6   1      408.65      419.20     10.64 o 
  15   6   1      410.58      420.71     11.41 o 
  16   6   1       42.42       36.51      8.05 o 
  17   6   1      171.57      166.78     17.29 o 
  18   6   1       23.02       21.97      6.24 o 
  19   6   1       34.30       32.31      9.42 o 
  20   6   1      148.14      116.45     25.39 o 
  21   6   1      163.94      153.00     42.76 o 
   1   7   1       96.04       81.34      4.48 o 
   2   7   1     1988.66     2127.11     20.84 o 
   3   7   1     2724.11     2767.65     45.51 o 
   4   7   1      520.19      481.20      8.61 o 
   5   7   1      905.69      898.45     14.30 o 
   6   7   1       68.96       66.25      5.54 o 
   7   7   1      125.13      124.77     16.25 o 
   8   7   1     1738.84     1749.84     25.80 o 
   9   7   1       84.03       83.99      8.13 o 
  10   7   1     1642.09     1681.54     37.30 o 
  11   7   1        0.85        1.00      7.41 o 
  12   7   1      386.76      396.04     11.04 o 
  13   7   1      170.25      161.80     22.11 o 
  14   7   1       98.74       91.98     19.13 o 
  15   7   1      153.90      153.72     20.41 o 
  16   7   1       50.14       51.32      9.84 o 
  17   7   1      326.50      362.46     22.82 o 
  18   7   1        0.25        8.72      7.92 o 
  19   7   1      103.56       88.55     20.04 o 
   0   8   1     1676.61     1715.36     32.69 o 
   1   8   1        4.02       11.62      4.91 o 
   2   8   1      402.07      385.66      9.12 o 
   3   8   1       18.81        9.34      3.39 o 
   4   8   1       35.33       13.97      4.05 o 
   5   8   1      104.01      104.33      6.77 o 
   6   8   1      923.10     1078.86     25.34 o 
   7   8   1       10.28        8.72      6.04 o 
   8   8   1      190.61      162.27     20.92 o 
   9   8   1      130.07      137.27     20.06 o 
  10   8   1      100.17       89.55     13.64 o 
  11   8   1       10.31       12.40      8.89 o 
  12   8   1        5.23        7.49      7.31 o 
  13   8   1      498.84      508.04     16.76 o 
  14   8   1      151.51      142.11     25.28 o 
  15   8   1      130.69      111.07     21.29 o 
  16   8   1        9.60       20.16      9.63 o 
  17   8   1        2.38        5.61     12.27 o 
  18   8   1       81.10       73.17     16.87 o 
   1   9   1       96.40       79.99     11.28 o 
   2   9   1      489.12      462.06     10.39 o 
   3   9   1      817.70      786.86     21.26 o 
   4   9   1      561.19      569.57     16.90 o 
   5   9   1      455.92      462.57     10.86 o 
   6   9   1      862.05      744.30     24.00 o 
   7   9   1        1.78        7.51      6.22 o 
   8   9   1      706.55      711.60     21.16 o 
   9   9   1        3.81        4.62      6.09 o 
  10   9   1      411.71      469.05     18.43 o 
  11   9   1       52.04       37.30      9.52 o 
  12   9   1       26.78       18.76      8.32 o 
  13   9   1       79.86       81.21     14.87 o 
  14   9   1       38.03       35.95     10.31 o 
  15   9   1        1.41       15.61      7.21 o 
  16   9   1       74.91       70.36     20.42 o 
   0  10   1      163.45      149.99     30.60 o 
   1  10   1     1442.81     1510.89     36.82 o 
   2  10   1      471.62      519.19     15.75 o 
   3  10   1      440.47      471.15     17.83 o 
   4  10   1      128.34       71.54     27.03 o 
   5  10   1     1683.31     1833.50     43.35 o 
   6  10   1        0.10        6.29      9.95 o 
   7  10   1      180.77      178.24     20.92 o 
   8  10   1       34.60       42.10     12.30 o 
   9  10   1       27.74       22.86      8.95 o 
  10  10   1      588.01      660.54     40.32 o 
  11  10   1       14.92       20.01      7.97 o 
  12  10   1        6.55       -0.25      5.79 o 
  13  10   1      260.69      297.64     20.04 o 
  14  10   1       10.99        9.35      6.20 o 
   1  11   1       83.73       79.57     27.35 o 
   2  11   1       33.76       20.35     12.51 o 
   3  11   1        0.37        6.76      9.29 o 
   4  11   1        5.73        7.17      8.84 o 
   5  11   1      183.78      133.30     33.97 o 
   6  11   1      376.12      419.08     24.10 o 
   7  11   1       26.11       17.28     11.30 o 
   8  11   1       56.10       62.67     17.82 o 
   9  11   1       72.52       65.54     21.30 o 
  10  11   1      103.32      107.72     39.59 o 
   3  12   1        7.81       -1.93      9.58 o 
   4  12   1       11.67        9.29      8.70 o 
   5  12   1       49.01       31.02     12.93 o 
   0   0   2     1205.32     1038.49     26.74 o 
   1   0   2       99.24      125.43      5.65 o 
   2   0   2      274.49      328.62      8.78 o 
   3   0   2     2748.64     2266.29     26.69 o 
   4   0   2        0.51        4.95      2.80 o 
   6   0   2     7858.75     6833.01     85.28 o 
   7   0   2     2396.71     2216.34     35.39 o 
   8   0   2     9508.34     9535.31    123.80 o 
   9   0   2    10904.35    11104.84    168.43 o 
  10   0   2     1530.89     1616.04     41.15 o 
  11   0   2      303.62      266.30     20.77 o 
  12   0   2    10336.95    10395.50     80.46 o 
  13   0   2     2648.39     2623.73     53.97 o 
  14   0   2       95.98       99.45     14.68 o 
  15   0   2     2732.27     2722.18     68.22 o 
  16   0   2     1721.88     1644.87     39.65 o 
  17   0   2     1560.66     1460.79     38.07 o 
  18   0   2       15.48       18.78      7.47 o 
  19   0   2     1682.90     1754.42     80.64 o 
  20   0   2      191.03      169.17     30.97 o 
  21   0   2      447.45      425.43     22.21 o 
  22   0   2       49.97       31.94      9.44 o 
  23   0   2      341.85      358.05     39.42 o 
  24   0   2      276.78      358.49     47.74 o 
   1   1   2    12767.38    13010.03     77.94 o 
   2   1   2     1142.45     1019.61     14.28 o 
   3   1   2    29971.86    34068.28   1060.73 o 
   4   1   2       17.46       32.31      3.53 o 
   5   1   2     1217.22     1226.33     12.81 o 
   6   1   2     3305.02     3080.56     26.65 o 
   7   1   2    13270.24    13243.04    109.52 o 
   8   1   2       20.49        9.62      2.58 o 
   9   1   2      556.30      663.32     11.55 o 
  10   1   2      390.05      283.47      5.20 o 
  11   1   2      201.18      199.73      6.89 o 
  12   1   2      545.32      595.93     12.74 o 
  13   1   2      644.60      581.67     13.29 o 
  14   1   2     1086.77     1100.86     18.46 o 
  15   1   2       33.71       29.10      6.06 o 
  16   1   2      202.02      201.57     13.41 o 
  17   1   2     1157.56     1196.07     23.26 o 
  18   1   2        9.04       18.36      4.95 o 
  19   1   2      136.97      138.49     18.67 o 
  20   1   2       77.17       66.13     13.76 o 
  21   1   2      101.46       84.01     16.23 o 
  22   1   2       21.27       25.93      8.14 o 
  23   1   2        0.18       12.51      6.98 o 
  24   1   2      119.09       81.31     19.43 o 
   0   2   2    25615.71    28231.45    253.96 o 
   1   2   2     1921.90     1643.72     16.55 o 
   2   2   2      917.75      930.15     10.61 o 
   3   2   2     3370.66     3197.13     29.36 o 
   4   2   2      422.10      467.35      7.37 o 
   5   2   2     5671.14     4967.63     38.13 o 
   6   2   2      372.76      427.82      4.97 o 
   7   2   2      207.86      172.17      4.67 o 
   8   2   2      113.77      131.79      5.21 o 
   9   2   2      787.81      804.81     13.99 o 
  10   2   2     1525.91     1459.49     19.01 o 
  11   2   2     2328.49     2479.74     24.98 o 
  12   2   2       80.94       85.27      9.01 o 
  13   2   2      722.59      770.31     14.03 o 
  14   2   2      359.32      354.20      7.31 o 
  15   2   2        0.44        5.16      4.38 o 
  16   2   2      147.43      146.22     16.25 o 
  17   2   2      731.74      668.06     15.89 o 
  18   2   2       67.39       80.11     11.07 o 
  19   2   2      194.17      170.04     22.58 o 
  20   2   2        1.95        5.01      8.95 o 
  21   2   2       37.45       24.79      8.26 o 
  22   2   2      242.29      257.15     24.17 o 
  23   2   2      521.64      578.27     23.70 o 
   1   3   2     3191.41     2988.45     30.50 o 
   2   3   2     5640.07     5198.32     37.36 o 
   3   3   2    22852.96    23196.62    178.12 o 
   4   3   2     7706.22     6980.28     83.96 o 
   5   3   2       19.67       16.03      2.44 o 
   6   3   2        4.58        4.82      1.98 o 
   7   3   2     2129.17     2162.28     18.05 o 
   8   3   2      188.60      187.57      8.19 o 
   9   3   2     1774.57     1765.03     22.81 o 
  10   3   2     1650.83     1608.47     19.90 o 
  11   3   2     5651.77     5409.79     68.00 o 
  12   3   2        1.27        6.56      2.83 o 
  13   3   2       57.11       71.94      7.78 o 
  14   3   2      438.99      441.29      7.35 o 
  15   3   2      463.36      477.38     15.07 o 
  16   3   2     1260.58     1303.97     25.83 o 
  17   3   2     1466.79     1561.92     42.08 o 
  18   3   2      218.87      223.57     31.75 o 
  19   3   2      204.36      191.68     27.33 o 
  20   3   2       36.41       44.39      9.53 o 
  21   3   2      276.90      265.83     28.10 o 
  22   3   2       37.41       44.44      9.52 o 
  23   3   2      154.05      134.80     30.43 o 
   0   4   2    14764.18    15109.62    130.88 o 
   1   4   2     3481.15     3186.72     30.13 o 
   2   4   2       50.74       53.66      3.61 o 
   3   4   2      143.92      186.13      3.65 o 
   4   4   2     1096.12      937.88      7.97 o 
   5   4   2      948.72      778.09     12.84 o 
   6   4   2     1290.75     1273.72     19.86 o 
   7   4   2      197.50      242.73      5.30 o 
   8   4   2      612.04      768.63     12.76 o 
   9   4   2       14.54        9.64      2.79 o 
  10   4   2      770.52      706.80     13.32 o 
  11   4   2       23.92       12.75      4.10 o 
  12   4   2      361.85      384.02     12.94 o 
  13   4   2       83.61       92.85     11.29 o 
  14   4   2        9.74        3.81      5.80 o 
  15   4   2     1782.88     1864.09     30.98 o 
  16   4   2      414.61      429.29     16.76 o 
  17   4   2       51.35       54.65      7.34 o 
  18   4   2      329.11      336.67     14.29 o 
  19   4   2       16.65       19.97      5.48 o 
  20   4   2      203.68      211.46     22.25 o 
  21   4   2       39.64       22.96      7.79 o 
  22   4   2      167.21      132.26     24.28 o 
   1   5   2       11.45        3.39      1.62 o 
   2   5   2      841.60      787.62     11.58 o 
   3   5   2     2292.34     2446.40     23.07 o 
   4   5   2        0.08        1.72      1.98 o 
   5   5   2       73.39       75.89      4.25 o 
   6   5   2     1853.81     2017.16     20.96 o 
   7   5   2      246.87      234.99      6.14 o 
   8   5   2     2313.74     2156.62     34.38 o 
   9   5   2     3722.08     3915.84     46.17 o 
  10   5   2      240.43      215.75      7.55 o 
  11   5   2     3787.53     3979.82     70.42 o 
  12   5   2     1763.65     1778.96     32.26 o 
  13   5   2      873.81      891.69     17.13 o 
  14   5   2     2725.48     2844.99     47.13 o 
  15   5   2       82.79       57.80      8.80 o 
  16   5   2      379.73      396.32     12.05 o 
  17   5   2      530.08      535.58     18.16 o 
  18   5   2        0.10       -2.52      7.19 o 
  19   5   2      354.98      377.29     18.10 o 
  20   5   2      119.52      103.62     16.94 o 
  21   5   2       78.09       49.85     11.36 o 
  22   5   2       40.39       31.54     12.88 o 
   0   6   2     1084.67     1147.53     18.80 o 
   1   6   2      880.67      907.98     11.75 o 
   2   6   2      110.01      125.08      3.95 o 
   3   6   2     2375.24     2563.64     27.46 o 
   4   6   2       66.73       64.98      5.99 o 
   5   6   2       12.62        8.01      2.23 o 
   6   6   2      176.68      182.99      5.53 o 
   7   6   2      695.18      723.14     12.35 o 
   8   6   2      479.38      438.12      7.64 o 
   9   6   2     1795.15     1872.76     28.19 o 
  10   6   2       94.86       81.17      6.15 o 
  11   6   2     3719.28     3981.59     75.40 o 
  12   6   2      821.47      787.06     29.27 o 
  13   6   2       61.55       53.39      6.24 o 
  14   6   2      855.51      849.15     21.78 o 
  15   6   2     1047.26     1146.66     30.08 o 
  16   6   2      439.51      456.49     16.47 o 
  17   6   2      375.42      370.54     19.42 o 
  18   6   2      273.94      211.36     36.39 o 
  19   6   2      278.67      312.39     20.30 o 
  20   6   2        0.97        4.85      9.14 o 
  21   6   2       58.24       37.59     11.90 o 
   1   7   2        2.05        3.96      1.85 o 
   2   7   2     1502.42     1407.89     18.69 o 
   3   7   2      198.05      180.39      4.94 o 
   4   7   2      373.13      342.12      4.94 o 
   5   7   2      522.68      495.60      8.00 o 
   6   7   2      255.20      229.55      8.25 o 
   7   7   2       53.93       44.31      8.23 o 
   8   7   2       14.50       22.91      4.25 o 
   9   7   2        8.11        2.10      5.76 o 
  10   7   2      283.24      275.95     13.36 o 
  11   7   2      240.32      248.07     14.56 o 
  12   7   2       53.04       61.24      7.94 o 
  13   7   2      485.63      517.82     16.37 o 
  14   7   2       86.80       91.07     16.78 o 
  15   7   2      211.90      188.33     32.80 o 
  16   7   2        0.07       11.42     10.25 o 
  17   7   2      102.76       96.53     20.40 o 
  18   7   2       58.30       69.81     14.49 o 
  19   7   2        7.68       22.88      7.57 o 
   0   8   2     2951.23     3203.41     59.00 o 
   1   8   2     1199.03     1167.36     16.44 o 
   2   8   2       44.67       32.88      6.11 o 
   3   8   2      104.55       99.35      7.94 o 
   4   8   2      406.71      494.64     14.55 o 
   5   8   2      181.92      188.12      7.64 o 
   6   8   2      121.78      133.36     15.16 o 
   7   8   2      466.85      459.37     19.23 o 
   8   8   2       51.37       43.70      7.06 o 
   9   8   2      403.49      410.29     13.73 o 
  10   8   2      624.25      650.15     23.49 o 
  11   8   2      858.84      851.35     26.29 o 
  12   8   2       11.86        3.78      5.93 o 
  13   8   2        4.85       19.46      6.78 o 
  14   8   2       27.88       21.16      7.92 o 
  15   8   2       13.13        6.41      8.13 o 
  16   8   2       53.41       47.79     16.10 o 
  17   8   2      496.71      570.11     26.92 o 
  18   8   2      231.51      283.34     41.04 o 
   1   9   2      737.67      671.22     21.70 o 
   2   9   2        1.19        5.59      4.32 o 
   3   9   2        4.30        5.30      5.08 o 
   4   9   2      871.25      914.73     24.90 o 
   5   9   2        2.56       13.86      5.01 o 
   6   9   2      192.08      168.66     25.60 o 
   7   9   2        0.04       -0.62      5.82 o 
   8   9   2       66.36       61.33     13.97 o 
   9   9   2      565.34      579.57     20.17 o 
  10   9   2       35.21       38.40      9.52 o 
  11   9   2      911.89      954.28     26.70 o 
  12   9   2        2.31        6.17      8.48 o 
  13   9   2       49.30       28.90      9.20 o 
  14   9   2        9.73       18.96      8.06 o 
  15   9   2       95.54       71.84     15.32 o 
  16   9   2        7.26       12.06      8.24 o 
   0  10   2        8.19       14.80     13.69 o 
   1  10   2      239.94      195.37     22.20 o 
   2  10   2       63.91       49.97     14.59 o 
   3  10   2        8.21       13.95      8.45 o 
   4  10   2       17.33       12.67      8.51 o 
   5  10   2       32.96       23.44      8.56 o 
   6  10   2       21.96       26.08      9.06 o 
   7  10   2       99.17       86.38     19.40 o 
   8  10   2      115.93       97.43     20.07 o 
   9  10   2       34.69       42.22     11.54 o 
  10  10   2      154.13      120.28     28.78 o 
  11  10   2       37.67       30.82     10.64 o 
  12  10   2      261.81      229.72     32.98 o 
  13  10   2      352.88      378.40     29.70 o 
   1  11   2       34.16       41.47     15.75 o 
   2  11   2      210.35      194.77     19.10 o 
   3  11   2       45.27       22.96     12.59 o 
   4  11   2       19.79       -1.00     14.00 o 
   5  11   2        9.41        7.98      8.60 o 
   6  11   2        3.88        6.36      8.63 o 
   7  11   2        0.00       -2.58     10.58 o 
   8  11   2       60.07       44.01     16.28 o 
   9  11   2      133.19      121.28     54.49 o 
  10  11   2       30.95       20.42     14.76 o 
   2  12   2        9.40        4.51     21.78 o 
   3  12   2       10.16       14.31      7.41 o 
   4  12   2      138.03      122.58     52.12 o 
   1   1   3      842.35      800.21     10.04 o 
   3   1   3     5518.84     4693.41     30.54 o 
   4   1   3      654.94      582.07      8.63 o 
   5   1   3       60.74       46.51      4.99 o 
   6   1   3    13911.28    13299.33     78.37 o 
   7   1   3      940.01      780.33      8.31 o 
   8   1   3     9131.93     8579.67     99.10 o 
   9   1   3     4404.12     4187.11     43.00 o 
  10   1   3      547.19      572.92     12.86 o 
  11   1   3      130.17      129.36      7.46 o 
  12   1   3      252.42      273.92      9.97 o 
  13   1   3       35.42       21.92      5.88 o 
  14   1   3     2483.67     2563.89     42.21 o 
  15   1   3       60.20       66.47      8.98 o 
  16   1   3      250.57      272.73     15.18 o 
  17   1   3        4.91        8.81      4.49 o 
  18   1   3       21.70       15.28      6.03 o 
  19   1   3      548.80      551.16     18.55 o 
  20   1   3       91.43       81.49     12.60 o 
  21   1   3       91.78       80.69     13.87 o 
  22   1   3      107.43       70.28     17.80 o 
  23   1   3       58.97       61.68      9.75 o 
   0   2   3     6405.72     6439.33     67.95 o 
   1   2   3     4623.50     3965.96     26.85 o 
   2   2   3     3904.24     3509.54     28.92 o 
   3   2   3     9138.63     8924.94     63.67 o 
   4   2   3     2715.27     2507.69     20.11 o 
   5   2   3    15268.89    14115.64     65.66 o 
   6   2   3     9955.02     9217.63     58.42 o 
   7   2   3     1248.14     1303.62     10.63 o 
   8   2   3      667.41      602.66     10.75 o 
   9   2   3      585.21      623.70     12.68 o 
  10   2   3      519.02      444.53      8.68 o 
  11   2   3      778.75      926.86     19.12 o 
  12   2   3     1078.40     1070.02     17.13 o 
  13   2   3     1535.36     1588.85     19.95 o 
  14   2   3     1190.69     1239.25     26.81 o 
  15   2   3     1665.17     1684.48     27.47 o 
  16   2   3     1774.69     1846.47     28.30 o 
  17   2   3      300.96      297.12     14.44 o 
  18   2   3      963.84      934.22     22.84 o 
  19   2   3       17.15       11.32      5.66 o 
  20   2   3      152.81      130.99     21.55 o 
  21   2   3      175.56      148.57     26.21 o 
  22   2   3      402.51      423.95     23.50 o 
  23   2   3      625.10      667.77     25.33 o 
   1   3   3       56.68       39.15      2.87 o 
   2   3   3     3719.63     3576.61     34.89 o 
   3   3   3     2882.05     2806.02     24.75 o 
   4   3   3     5839.86     5731.34     46.37 o 
   5   3   3     8959.39     8757.15     80.31 o 
   6   3   3        0.63        0.84      2.68 o 
   7   3   3     1610.55     1788.50     31.70 o 
   8   3   3      839.11      799.54     14.56 o 
   9   3   3       16.72       18.63      3.19 o 
  10   3   3      664.98      599.41     10.45 o 
  11   3   3       10.58       11.32      2.50 o 
  12   3   3       28.49       27.48      4.10 o 
  13   3   3        1.90        4.03      2.33 o 
  14   3   3     1447.46     1584.38     24.04 o 
  15   3   3      116.20       95.83     10.18 o 
  16   3   3       53.65       42.24      6.73 o 
  17   3   3      623.41      649.59     19.96 o 
  18   3   3      505.56      554.90     22.80 o 
  19   3   3     1479.76     1470.61     28.22 o 
  20   3   3      328.18      302.56     15.68 o 
  21   3   3       99.03       77.51     17.19 o 
  22   3   3        8.66       15.08      6.75 o 
  23   3   3      116.87       82.17     21.38 o 
   0   4   3     3100.92     2531.13     32.15 o 
   1   4   3      497.29      521.00      5.26 o 
   2   4   3       78.37       76.62      3.50 o 
   3   4   3      107.80       91.01      3.06 o 
   4   4   3     2164.95     2274.73     42.75 o 
   5   4   3     6216.50     5603.69     38.52 o 
   6   4   3      709.53      691.76     12.43 o 
   7   4   3     4304.02     4190.49     59.47 o 
   8   4   3     5160.70     5194.37     57.64 o 
   9   4   3     1619.05     1603.83     21.69 o 
  10   4   3      101.42      102.99      5.63 o 
  11   4   3      213.02      213.76      7.95 o 
  12   4   3        4.80        7.16      4.94 o 
  13   4   3      673.11      683.46     18.02 o 
  14   4   3      587.17      606.15     13.60 o 
  15   4   3      286.47      257.71     12.62 o 
  16   4   3      150.15      146.85     15.45 o 
  17   4   3      393.89      418.44     12.57 o 
  18   4   3      130.97      111.14     15.24 o 
  19   4   3       42.38       32.89      7.81 o 
  20   4   3      199.79      152.23     26.02 o 
  21   4   3      650.81      663.67     27.61 o 
  22   4   3        3.99        8.76      6.34 o 
   1   5   3      233.60      216.56      3.08 o 
   2   5   3      525.87      569.01      9.35 o 
   3   5   3     4747.72     4624.73     50.89 o 
   4   5   3     3941.48     3799.45     42.82 o 
   5   5   3       50.06       36.19      3.52 o 
   6   5   3       80.49       45.33      6.95 o 
   7   5   3     9489.48     9118.00    137.04 o 
   8   5   3      282.11      259.63      7.48 o 
   9   5   3      450.58      474.45      6.76 o 
  10   5   3       63.60       66.65      5.48 o 
  11   5   3      307.69      283.41      7.36 o 
  12   5   3       10.59        8.17      5.96 o 
  13   5   3      286.65      308.43      8.04 o 
  14   5   3      863.63      896.96     25.18 o 
  15   5   3     1017.32     1125.81     31.34 o 
  16   5   3       16.80       14.30      5.07 o 
  17   5   3      709.61      759.07     20.54 o 
  18   5   3      549.32      624.68     18.75 o 
  19   5   3        0.42       10.44      7.99 o 
  20   5   3       85.92       81.44     15.42 o 
  21   5   3       23.31       19.45      7.90 o 
   0   6   3       14.38       42.10      6.07 o 
   1   6   3       13.08       14.47      2.02 o 
   2   6   3      309.63      300.40      7.17 o 
   3   6   3       95.04      122.25      7.45 o 
   4   6   3      471.73      480.91      8.54 o 
   5   6   3     1051.08     1156.30     16.09 o 
   6   6   3     2592.27     2639.14     30.15 o 
   7   6   3      982.18      958.05     17.13 o 
   8   6   3      399.97      370.09      6.96 o 
   9   6   3       53.24       47.60      4.46 o 
  10   6   3     2137.33     2161.27     34.00 o 
  11   6   3      711.49      723.09     11.82 o 
  12   6   3      266.25      243.35     13.47 o 
  13   6   3       77.35       83.16      8.66 o 
  14   6   3       30.09       22.02      5.33 o 
  15   6   3      135.60      158.48     18.85 o 
  16   6   3      247.49      276.59     16.86 o 
  17   6   3       14.43       22.02      7.56 o 
  18   6   3      682.06      680.72     24.06 o 
  19   6   3      216.29      162.50     36.37 o 
  20   6   3       23.91       24.66      9.93 o 
   1   7   3     1035.93     1071.33     12.16 o 
   2   7   3     3816.74     4052.55     36.99 o 
   3   7   3      875.60      860.95     12.02 o 
   4   7   3       39.68       46.17      5.70 o 
   5   7   3      107.20       91.56      5.42 o 
   6   7   3      394.06      377.56      6.71 o 
   7   7   3        1.70       -2.12      5.46 o 
   8   7   3      164.00      143.48      7.66 o 
   9   7   3     5644.37     6320.61     54.68 o 
  10   7   3     1670.93     1767.10     34.91 o 
  11   7   3      145.65      162.28     19.63 o 
  12   7   3      579.61      591.48     16.72 o 
  13   7   3       40.56       32.30      9.19 o 
  14   7   3      136.80      132.92     17.80 o 
  15   7   3       41.58       43.19      9.14 o 
  16   7   3      283.92      292.17     24.55 o 
  17   7   3      231.85      205.08     40.14 o 
  18   7   3       19.79       16.10      8.48 o 
  19   7   3      422.94      478.06     28.34 o 
   0   8   3      267.45      298.08      6.49 o 
   1   8   3      422.07      426.57      7.56 o 
   2   8   3      136.19      111.67     12.39 o 
   3   8   3      545.42      485.24      7.63 o 
   4   8   3      118.50       82.71     11.07 o 
   5   8   3      644.46      638.80     11.75 o 
   6   8   3      491.50      474.90     12.97 o 
   7   8   3        0.71        2.79      6.03 o 
   8   8   3      835.58      791.15     24.11 o 
   9   8   3      106.74       89.92     12.61 o 
  10   8   3       57.39       50.88      9.64 o 
  11   8   3      139.11      133.60     21.46 o 
  12   8   3        4.85       12.82      6.63 o 
  13   8   3      223.79      200.76     35.80 o 
  14   8   3       67.06       51.52     10.48 o 
  15   8   3       33.27       30.34      9.84 o 
  16   8   3       38.93       37.55     10.14 o 
  17   8   3       13.92       10.29      7.43 o 
  18   8   3        0.79       -0.77      9.77 o 
   1   9   3       12.84       10.01      3.38 o 
   2   9   3      443.29      426.13     14.20 o 
   3   9   3     1382.21     1410.82     36.50 o 
   4   9   3     1104.93     1236.70     39.14 o 
   5   9   3      513.66      499.62     13.99 o 
   6   9   3       38.55       21.75      8.19 o 
   7   9   3      200.56      207.38     13.22 o 
   8   9   3       59.83       62.57     11.09 o 
   9   9   3     1524.36     1613.01     31.01 o 
  10   9   3       25.89       21.70      8.39 o 
  11   9   3       73.53       38.66     10.26 o 
  12   9   3      134.50      234.49     60.12 o 
  13   9   3        4.87        7.64      9.47 o 
  14   9   3        0.07        1.81      7.08 o 
  15   9   3       24.06       19.33      9.67 o 
  16   9   3        1.04       14.01      7.55 o 
   0  10   3      908.69      958.34     27.14 o 
   1  10   3        5.99       15.63      6.21 o 
   2  10   3       32.79       30.35      9.65 o 
   3  10   3      402.97      451.47     20.62 o 
   4  10   3        5.61       18.32     13.39 o 
   5  10   3       40.23       35.15      9.79 o 
   6  10   3        3.03        6.37      8.22 o 
   7  10   3      200.41      186.20     28.58 o 
   8  10   3      322.69      348.16     16.06 o 
   9  10   3      161.30      155.78     38.03 o 
  10  10   3      202.92      301.99     53.18 o 
  11  10   3      309.90      394.44     26.21 o 
  12  10   3       56.74       62.53     17.17 o 
  13  10   3       22.09       23.59      7.72 o 
   1  11   3      467.32      475.27     28.94 o 
   2  11   3      391.82      446.46     42.33 o 
   3  11   3       83.63       73.77     23.51 o 
   4  11   3      183.10      169.37     48.73 o 
   5  11   3       28.93       27.79     11.24 o 
   6  11   3        6.33       21.39     13.98 o 
   7  11   3       24.58       10.00      7.81 o 
   8  11   3      410.14      446.18     56.27 o 
   9  11   3       61.11       39.66     19.18 o 
  10  11   3       52.71       55.45     19.73 o 
   1  12   3        6.62       13.62     23.17 o 
   2  12   3       34.42       35.62     53.54 o 
   3  12   3       28.94       35.03     12.56 o 
   4  12   3      299.01      240.44     79.86 o 
   0   0   4     9854.75     9565.09     95.25 o 
   1   0   4    18847.80    20170.08    205.70 o 
   2   0   4       81.96       91.37      6.11 o 
   3   0   4     1942.87     1909.89     17.85 o 
   4   0   4     3925.19     3563.24     25.52 o 
   5   0   4    14089.51    14054.12     85.56 o 
   6   0   4     1398.95     1485.48     14.48 o 
   7   0   4     4918.44     4541.51     50.64 o 
   8   0   4     5412.37     5212.61     68.20 o 
   9   0   4     9611.22     9628.36     93.67 o 
  10   0   4      574.76      618.95     18.08 o 
  11   0   4     2787.23     2646.66     52.42 o 
  12   0   4     3248.47     3237.30     64.65 o 
  13   0   4      236.98      252.10     38.03 o 
  14   0   4     1287.38     1434.73     36.57 o 
  15   0   4     1705.09     1961.13     42.53 o 
  16   0   4     1045.78     1104.48     39.53 o 
  17   0   4      236.82      297.00     18.70 o 
  18   0   4      330.75      298.42     21.43 o 
  19   0   4      463.70      454.17     19.00 o 
  20   0   4       29.00       27.84      9.33 o 
  21   0   4      488.63      551.85     36.93 o 
  22   0   4      283.35      326.34     28.02 o 
  23   0   4      286.55      289.98     42.33 o 
   1   1   4    14684.24    14790.53     70.34 o 
   3   1   4     7728.17     7400.84     42.45 o 
   4   1   4     2118.35     1942.34     18.34 o 
   5   1   4     8102.13     7585.63     45.81 o 
   6   1   4     1146.17     1130.55     10.04 o 
   7   1   4     6387.92     6306.45     45.42 o 
   8   1   4      725.53      733.10     14.67 o 
   9   1   4     2581.84     2694.47     22.13 o 
  10   1   4       12.49        8.50      4.57 o 
  11   1   4      138.75      163.48      6.63 o 
  12   1   4     1268.27     1324.08     19.34 o 
  13   1   4      695.51      690.01     15.44 o 
  14   1   4     1036.58     1076.30     24.52 o 
  15   1   4       74.02       62.44      9.29 o 
  16   1   4      596.17      603.03     12.90 o 
  17   1   4       85.45       69.86      9.21 o 
  18   1   4       24.11       19.98      5.62 o 
  19   1   4     1143.43     1160.57     26.00 o 
  20   1   4        6.02        5.41      6.78 o 
  21   1   4       55.93       53.93     10.15 o 
  22   1   4      250.11      172.58     34.85 o 
  23   1   4       54.45       34.94     15.98 o 
   0   2   4    41376.58    47384.61    851.90 o 
   1   2   4     2412.21     2065.80     22.80 o 
   2   2   4     1092.27     1182.77     12.84 o 
   3   2   4      146.54      150.62      3.71 o 
   4   2   4       97.75       90.76      4.01 o 
   5   2   4    10476.32     9621.59     72.04 o 
   6   2   4     5243.94     5148.36     35.43 o 
   7   2   4      938.50      995.85     10.51 o 
   8   2   4     5696.81     5522.33     57.13 o 
   9   2   4     1728.55     1876.70     25.74 o 
  10   2   4       13.77       20.60      3.82 o 
  11   2   4      129.48      146.89     11.08 o 
  12   2   4      144.20      181.15     10.10 o 
  13   2   4      934.82      918.17     14.37 o 
  14   2   4       25.69       26.43      4.03 o 
  15   2   4       74.20       58.12      8.31 o 
  16   2   4       29.23       16.38      3.76 o 
  17   2   4      499.60      473.51     11.17 o 
  18   2   4      391.81      381.65     15.62 o 
  19   2   4        0.30        7.42      5.05 o 
  20   2   4       14.35       12.93      3.78 o 
  21   2   4       33.35       32.14      7.56 o 
  22   2   4       19.55       18.75      8.31 o 
  23   2   4      101.48       58.31     14.03 o 
   1   3   4    13348.80    12732.72     62.59 o 
   2   3   4      176.31      148.96      2.65 o 
   3   3   4      793.08      683.12      6.31 o 
   4   3   4     2639.13     2504.33     36.66 o 
   5   3   4      512.22      483.22      6.02 o 
   6   3   4     8442.47     7792.43     84.94 o 
   7   3   4     3628.02     3697.50     55.42 o 
   8   3   4      537.22      547.52     10.29 o 
   9   3   4     7724.15     7282.38     67.51 o 
  10   3   4      462.47      412.80     14.42 o 
  11   3   4      280.86      319.00      8.46 o 
  12   3   4      366.93      378.94     10.14 o 
  13   3   4     3295.88     3408.99     59.33 o 
  14   3   4     8748.20     8683.31    128.98 o 
  15   3   4      669.18      624.15     13.42 o 
  16   3   4      144.38      150.37     18.03 o 
  17   3   4        7.36       14.53      5.38 o 
  18   3   4      671.83      615.04     17.65 o 
  19   3   4      309.20      306.46     16.49 o 
  20   3   4      176.51      159.56     24.39 o 
  21   3   4       67.38       52.05     11.63 o 
  22   3   4      306.61      364.89     20.56 o 
  23   3   4        0.74        4.03      6.35 o 
   0   4   4     3259.07     3360.50     38.51 o 
   1   4   4     5237.59     4846.41     33.02 o 
   2   4   4     2180.26     2266.86     25.43 o 
   3   4   4     1060.58     1120.49     16.14 o 
   4   4   4     1940.22     2221.83     32.48 o 
   5   4   4     7872.01     7669.61     66.46 o 
   6   4   4      806.98      745.86     13.34 o 
   7   4   4      139.35      120.51      6.80 o 
   8   4   4      571.41      613.55     12.05 o 
   9   4   4      244.73      227.90     10.58 o 
  10   4   4       87.53       90.62      7.58 o 
  11   4   4     2213.94     2313.81     43.53 o 
  12   4   4      391.47      357.10      7.31 o 
  13   4   4      623.89      649.08     11.94 o 
  14   4   4       51.82       53.05      7.53 o 
  15   4   4     1184.65     1181.13     24.38 o 
  16   4   4      303.28      309.34      9.17 o 
  17   4   4      415.66      441.77     16.15 o 
  18   4   4       42.34       32.09      7.96 o 
  19   4   4        1.22       11.57      6.51 o 
  20   4   4        4.94       13.17      6.22 o 
  21   4   4      278.74      296.62     28.28 o 
  22   4   4        4.23       20.93      8.32 o 
   1   5   4      253.81      251.11      3.20 o 
   2   5   4     7439.38     7130.87     92.40 o 
   3   5   4     2279.62     2218.55     26.85 o 
   4   5   4       65.99       62.82      4.70 o 
   5   5   4       37.26       48.07      3.80 o 
   6   5   4      342.36      298.47      7.64 o 
   7   5   4     2200.39     2052.86     39.06 o 
   8   5   4        3.93        2.92      3.66 o 
   9   5   4       30.02       35.55      4.14 o 
  10   5   4      142.34      148.29      4.60 o 
  11   5   4       88.08       77.12      7.34 o 
  12   5   4      193.12      188.07      7.57 o 
  13   5   4       47.35       47.98      7.14 o 
  14   5   4      228.89      187.09     13.69 o 
  15   5   4       15.25        9.57      6.67 o 
  16   5   4        1.75        2.99      5.44 o 
  17   5   4       97.37       63.30     11.05 o 
  18   5   4       55.48       50.22     10.66 o 
  19   5   4      500.94      512.57     19.71 o 
  20   5   4       14.51       20.29     11.34 o 
  21   5   4      420.28      452.77     21.36 o 
   0   6   4     1126.17     1131.77     23.98 o 
   1   6   4      293.11      258.73      6.90 o 
   2   6   4     1068.09     1063.23     15.96 o 
   3   6   4      588.39      593.28     10.00 o 
   4   6   4        2.83        3.98      2.24 o 
   5   6   4      196.20      176.85      6.94 o 
   6   6   4        9.51        6.51      2.93 o 
   7   6   4       44.84       41.54      5.81 o 
   8   6   4     1916.36     1986.08     33.45 o 
   9   6   4       13.28        7.46      5.18 o 
  10   6   4     2321.16     2286.13     34.02 o 
  11   6   4      232.86      243.06     11.99 o 
  12   6   4        7.39        3.08      3.99 o 
  13   6   4      150.30      124.86     15.50 o 
  14   6   4        5.14       12.94      7.06 o 
  15   6   4        5.88        8.06      6.47 o 
  16   6   4      705.82      688.26     20.75 o 
  17   6   4      162.37      137.60     23.16 o 
  18   6   4      113.73       99.56     19.61 o 
  19   6   4      239.24      200.50     39.92 o 
  20   6   4      157.68      128.90     32.41 o 
   1   7   4     1646.16     1798.14     28.73 o 
   2   7   4      806.77      777.86     10.50 o 
   3   7   4      388.94      381.11      9.59 o 
   4   7   4     2497.41     2675.93     40.70 o 
   5   7   4     1399.90     1482.33     24.62 o 
   6   7   4      868.95      862.70     20.42 o 
   7   7   4     1864.02     1921.89     41.36 o 
   8   7   4       39.29       24.16      5.55 o 
   9   7   4     1418.48     1483.61     24.97 o 
  10   7   4       90.03       56.07     12.46 o 
  11   7   4       24.46       21.64      5.76 o 
  12   7   4      603.62      595.42     18.06 o 
  13   7   4      428.48      414.98     13.99 o 
  14   7   4       67.82       55.13     11.24 o 
  15   7   4        0.01       -3.89      9.75 o 
  16   7   4        6.75       19.83      9.36 o 
  17   7   4        6.07       23.65     10.48 o 
  18   7   4       35.96       32.50     13.23 o 
  19   7   4        5.51        1.50      9.41 o 
   0   8   4     2179.31     2449.27     49.86 o 
   1   8   4      110.39      119.42     12.42 o 
   2   8   4      280.62      253.69      9.93 o 
   3   8   4      528.65      532.51      8.35 o 
   4   8   4       88.91       90.60     10.34 o 
   5   8   4     2741.76     2981.25     48.76 o 
   6   8   4        0.76        9.97      3.73 o 
   7   8   4        6.52        9.26      5.83 o 
   8   8   4      818.58      856.83     23.88 o 
   9   8   4      147.32      129.80     16.90 o 
  10   8   4      521.59      540.52     24.99 o 
  11   8   4      386.74      377.49     20.09 o 
  12   8   4      401.84      397.75     14.55 o 
  13   8   4      417.85      423.71     20.89 o 
  14   8   4       74.93       59.80     11.63 o 
  15   8   4      197.78      149.10     38.65 o 
  16   8   4       85.00       67.27     19.07 o 
  17   8   4        9.61       34.15     10.13 o 
   1   9   4       52.22       42.52      7.39 o 
   2   9   4      130.46      152.49     11.31 o 
   3   9   4       11.72        5.16      4.85 o 
   4   9   4      388.29      373.49     13.52 o 
   5   9   4      116.88       85.30     16.12 o 
   6   9   4      251.31      255.00     15.18 o 
   7   9   4     1087.11     1114.18     27.83 o 
   8   9   4        6.16        9.42      6.14 o 
   9   9   4      122.03      113.52     18.58 o 
  10   9   4        1.09        8.65      6.53 o 
  11   9   4       34.95       37.02      9.78 o 
  12   9   4      167.98      156.44     29.36 o 
  13   9   4       70.05       54.60     14.06 o 
  14   9   4      277.15      279.10     27.96 o 
  15   9   4      410.51      424.05     24.59 o 
  16   9   4        7.67       14.15      9.13 o 
   0  10   4      528.85      650.16     25.66 o 
   1  10   4        1.33       15.01      9.54 o 
   2  10   4       35.84       35.34     12.82 o 
   3  10   4     1088.24     1192.53     35.59 o 
   4  10   4        0.43        4.05      9.39 o 
   5  10   4       40.24       22.89     11.07 o 
   6  10   4        9.37        6.51      7.20 o 
   7  10   4      367.74      375.63     15.19 o 
   8  10   4      148.70       81.60     19.33 o 
   9  10   4       25.81       16.65      9.04 o 
  10  10   4        0.36        8.03      6.99 o 
  11  10   4       10.07       -0.24     12.44 o 
  12  10   4       20.99       25.47     11.90 o 
  13  10   4      126.49       85.94     37.14 o 
   1  11   4       11.07       22.22      9.66 o 
   2  11   4      112.62       62.89     20.58 o 
   3  11   4       52.25       40.73     19.57 o 
   4  11   4       22.86       16.61      9.85 o 
   5  11   4      112.23       98.91     26.29 o 
   6  11   4      100.01       95.89     30.55 o 
   7  11   4      499.90      600.67     43.85 o 
   8  11   4       11.63        6.65     12.84 o 
   9  11   4        2.30        4.91      9.87 o 
  10  11   4        0.63        6.20     13.08 o 
   0  12   4      102.14       82.28     60.45 o 
   1  12   4      104.89      119.95     79.46 o 
   2  12   4        5.68       -3.73     32.97 o 
   3  12   4      116.34       93.40     52.60 o 
   1   1   5     3698.02     3633.49     27.90 o 
   2   1   5    15583.92    14993.55     80.07 o 
   3   1   5        0.41        3.09      2.27 o 
   4   1   5     1321.08     1412.63     10.91 o 
   5   1   5      464.30      409.15      4.89 o 
   6   1   5      336.66      392.75      5.30 o 
   7   1   5     1254.59     1361.81     11.21 o 
   8   1   5     4108.69     3746.61     34.92 o 
   9   1   5      910.45      988.76     18.72 o 
  10   1   5      424.23      552.15     11.41 o 
  11   1   5      287.34      263.26     10.55 o 
  12   1   5     2058.46     1970.84     31.30 o 
  13   1   5       58.16       39.52      6.46 o 
  14   1   5      864.94      909.61     19.68 o 
  15   1   5      550.37      580.33     26.04 o 
  16   1   5      307.17      324.05     10.07 o 
  17   1   5     1246.94     1224.95     33.68 o 
  18   1   5      212.39      217.17     17.56 o 
  19   1   5      256.34      229.66     14.41 o 
  20   1   5     1683.91     1874.01     34.35 o 
  21   1   5      169.25      116.07     20.41 o 
  22   1   5       72.86       63.74     13.52 o 
  23   1   5        2.85        4.39     10.62 o 
   0   2   5    21412.07    21006.97    155.88 o 
   1   2   5     4119.09     3689.75     36.04 o 
   2   2   5     3187.72     2998.39     22.17 o 
   3   2   5     1090.77     1169.16     10.61 o 
   4   2   5     2566.76     2242.81     19.89 o 
   5   2   5     3882.08     3921.44     36.05 o 
   6   2   5     5561.40     4895.85     46.90 o 
   7   2   5      118.97      160.05      5.93 o 
   8   2   5     2671.37     2953.33     51.01 o 
   9   2   5      878.68      882.48     14.41 o 
  10   2   5    15404.87    14926.28    182.19 o 
  11   2   5        0.15       -3.78      3.78 o 
  12   2   5      114.73      122.82      9.46 o 
  13   2   5      404.11      411.71     12.89 o 
  14   2   5       10.99       15.15      4.07 o 
  15   2   5      131.62      122.39     12.63 o 
  16   2   5       32.52       25.11      5.42 o 
  17   2   5      402.10      430.12     13.27 o 
  18   2   5     2394.16     2600.42     53.12 o 
  19   2   5      342.03      331.79     16.75 o 
  20   2   5      937.69     1006.96     31.02 o 
  21   2   5       90.07      100.87     22.56 o 
  22   2   5      180.24      147.96     31.45 o 
  23   2   5        1.67        4.05      7.06 o 
   1   3   5     2723.40     2465.78     21.68 o 
   2   3   5      164.36      253.68      3.97 o 
   3   3   5      140.31      126.39      4.22 o 
   4   3   5      714.99      890.77     12.19 o 
   5   3   5     3714.13     3682.42     37.29 o 
   6   3   5     7764.52     7656.17     77.30 o 
   7   3   5       25.32       29.91      3.45 o 
   8   3   5     4435.32     4065.64     39.96 o 
   9   3   5      475.92      561.05     10.83 o 
  10   3   5     2619.37     2577.70     30.04 o 
  11   3   5      260.65      271.39     10.14 o 
  12   3   5      358.76      378.04      8.26 o 
  13   3   5        0.07       -0.09      4.69 o 
  14   3   5     4251.60     4658.94     73.51 o 
  15   3   5      105.61      140.89     16.20 o 
  16   3   5      470.35      440.94     13.02 o 
  17   3   5      110.41      101.19     13.41 o 
  18   3   5      188.11      186.08     14.32 o 
  19   3   5      185.02      165.38     25.46 o 
  20   3   5       15.08        7.72      6.61 o 
  21   3   5       14.93       10.40      7.30 o 
  22   3   5        0.44       17.23      7.35 o 
  23   3   5       14.39       23.42      6.77 o 
   0   4   5     2107.62     2148.07     77.84 o 
   1   4   5     3250.82     3286.31     33.17 o 
   2   4   5     3450.68     3492.44     39.12 o 
   3   4   5      152.05      115.39      6.52 o 
   4   4   5      317.68      343.77      7.18 o 
   5   4   5        0.13        1.09      1.75 o 
   6   4   5      216.97      224.82      5.16 o 
   7   4   5      882.38      907.75     14.82 o 
   8   4   5      212.24      184.58      6.31 o 
   9   4   5     7725.22     7703.05     99.48 o 
  10   4   5     2545.63     2608.25     30.56 o 
  11   4   5      415.99      365.47     12.74 o 
  12   4   5      472.97      469.57     19.09 o 
  13   4   5      650.42      719.38     13.95 o 
  14   4   5      265.34      256.40      9.99 o 
  15   4   5      185.05      184.14      9.83 o 
  16   4   5       39.71       35.73      5.71 o 
  17   4   5       23.13       25.82      6.27 o 
  18   4   5      616.76      648.90     15.40 o 
  19   4   5      214.12      229.01     21.09 o 
  20   4   5      220.45      207.91     21.88 o 
  21   4   5       21.53       27.08      6.91 o 
  22   4   5       58.52       38.43     10.34 o 
   1   5   5       76.34       51.00      2.55 o 
   2   5   5     3808.78     3665.04     57.61 o 
   3   5   5        0.01        1.95      2.28 o 
   4   5   5      229.93      231.17      5.49 o 
   5   5   5      103.50      119.09      7.55 o 
   6   5   5        2.65        4.00      3.20 o 
   7   5   5     1420.78     1548.96     21.30 o 
   8   5   5     2845.15     2955.47     35.38 o 
   9   5   5      542.55      549.51      7.68 o 
  10   5   5       92.15       85.96      8.10 o 
  11   5   5        5.34        6.03      2.75 o 
  12   5   5     1627.50     1825.13     30.63 o 
  13   5   5        0.35        5.23      6.00 o 
  14   5   5      713.01      744.08     19.00 o 
  15   5   5      717.59      727.60     16.96 o 
  16   5   5        6.56       14.90      5.25 o 
  17   5   5      382.25      401.84     16.80 o 
  18   5   5        6.46       -0.92      7.62 o 
  19   5   5       71.77       50.35     14.21 o 
  20   5   5      537.88      614.42     26.94 o 
  21   5   5        0.51        7.61      9.16 o 
   0   6   5     6194.47     6063.41    153.63 o 
   1   6   5       28.37       27.65      4.92 o 
   2   6   5     1138.06     1159.29     18.07 o 
   3   6   5       83.04       66.13      7.06 o 
   4   6   5      755.88      690.75      8.63 o 
   5   6   5        1.72       -0.70      2.85 o 
   6   6   5     1807.32     1858.02     24.43 o 
   7   6   5      888.61      893.65     18.14 o 
   8   6   5       60.02       56.22      7.74 o 
   9   6   5     1668.47     1684.57     27.34 o 
  10   6   5     1006.88     1028.98     17.41 o 
  11   6   5        2.25       -0.01      3.79 o 
  12   6   5      468.68      478.34     11.35 o 
  13   6   5      662.01      690.48     20.58 o 
  14   6   5      399.09      427.24     13.80 o 
  15   6   5       39.12       27.79      6.00 o 
  16   6   5      577.55      577.45     18.37 o 
  17   6   5       45.87       32.27      8.16 o 
  18   6   5       62.21       32.36     10.91 o 
  19   6   5       62.12       67.71     15.15 o 
  20   6   5      110.94       80.25     15.31 o 
   1   7   5      846.96      813.89     13.69 o 
   2   7   5       28.13       25.51      4.04 o 
   3   7   5     1635.52     1699.38     26.71 o 
   4   7   5     7780.21     8095.83    134.37 o 
   5   7   5      235.96      251.71      8.83 o 
   6   7   5      305.45      309.83     10.33 o 
   7   7   5     2574.71     2946.54     45.42 o 
   8   7   5      110.34       94.48     11.68 o 
   9   7   5        7.08        8.02      4.28 o 
  10   7   5        0.15       -1.59      6.04 o 
  11   7   5      938.28     1008.00     29.58 o 
  12   7   5       31.61       25.26      6.86 o 
  13   7   5       34.88       27.79     12.63 o 
  14   7   5     3162.85     3697.22     74.06 o 
  15   7   5      179.84      170.14     24.71 o 
  16   7   5      469.30      519.81     24.56 o 
  17   7   5       29.64        5.58     13.83 o 
  18   7   5      261.66      208.16     42.83 o 
  19   7   5       44.78       46.30     11.46 o 
   0   8   5       68.54       61.67     15.65 o 
   1   8   5        2.40        6.35      4.33 o 
   2   8   5        8.01       -1.29      6.57 o 
   3   8   5      101.79       95.35      6.13 o 
   4   8   5     1052.58     1051.16     19.80 o 
   5   8   5       16.13       18.11      4.85 o 
   6   8   5       38.08       28.91      5.27 o 
   7   8   5        9.75       15.35      5.07 o 
   8   8   5      654.59      642.12     20.29 o 
   9   8   5       24.37       18.35      6.19 o 
  10   8   5      113.51      114.49     18.45 o 
  11   8   5       24.10       16.21      6.39 o 
  12   8   5      150.89      131.13     22.05 o 
  13   8   5       63.58       50.00     10.30 o 
  14   8   5       30.05       18.23      7.34 o 
  15   8   5       11.12        4.66     10.42 o 
  16   8   5      399.37      441.31     23.13 o 
  17   8   5       20.11       24.19      8.54 o 
   1   9   5      229.47      237.22     14.36 o 
   2   9   5      228.04      239.46     10.94 o 
   3   9   5      100.22       91.73     14.98 o 
   4   9   5     1244.46     1296.38     34.01 o 
   5   9   5      184.94      191.97     36.50 o 
   6   9   5       78.93       51.23     13.86 o 
   7   9   5       19.89       12.61      5.79 o 
   8   9   5      191.45      193.90     19.94 o 
   9   9   5      413.19      361.01     17.62 o 
  10   9   5        1.47        8.96      8.68 o 
  11   9   5        1.81       -0.50      8.42 o 
  12   9   5       48.95       45.21     11.51 o 
  13   9   5        7.07        8.00      7.07 o 
  14   9   5      640.28      717.75     29.02 o 
  15   9   5      197.24      224.67     24.90 o 
   0  10   5      117.22      108.56     33.18 o 
   1  10   5       35.13       27.33     12.14 o 
   2  10   5      520.70      603.05     24.84 o 
   3  10   5       87.02       83.39     17.58 o 
   4  10   5      103.44      105.95     20.40 o 
   5  10   5       43.70       34.36     10.08 o 
   6  10   5      486.84      562.20     32.03 o 
   7  10   5        3.62       -0.43      6.91 o 
   8  10   5      186.96      166.89     39.54 o 
   9  10   5       75.16       58.87     17.56 o 
  10  10   5        2.41       -1.45      9.11 o 
  11  10   5       37.84       38.09     10.69 o 
  12  10   5       38.10       38.62     13.09 o 
  13  10   5      132.75      118.41     29.36 o 
   1  11   5       33.19       11.46     19.10 o 
   2  11   5      303.30      336.42     46.92 o 
   3  11   5      137.91      133.84     43.44 o 
   4  11   5      596.56      591.52     32.96 o 
   5  11   5       84.37       60.42     21.76 o 
   6  11   5       42.23       89.12     38.00 o 
   7  11   5      181.80      141.28     54.60 o 
   8  11   5        0.18       10.33     14.13 o 
   9  11   5       45.68       32.52     12.24 o 
   0   0   6      558.55      603.92     20.60 o 
   1   0   6     3927.80     3522.28     30.52 o 
   2   0   6      306.24      274.69      7.56 o 
   3   0   6     7714.70     7194.88     72.11 o 
   4   0   6     4479.68     4061.96     55.86 o 
   5   0   6     3535.44     3135.24     53.85 o 
   6   0   6     2166.16     2359.87     20.26 o 
   7   0   6     2505.02     2248.54     25.18 o 
   8   0   6      318.24      279.08      7.88 o 
   9   0   6     1500.38     1538.21     24.33 o 
  10   0   6     6045.29     5928.12     81.51 o 
  11   0   6     8278.32     7889.86    149.35 o 
  12   0   6     4078.54     4344.53     72.86 o 
  13   0   6       71.84       61.48     18.33 o 
  14   0   6     3265.13     3754.34     87.56 o 
  15   0   6      392.99      372.50     15.53 o 
  16   0   6      411.15      442.12     15.29 o 
  17   0   6     3379.64     3624.00     40.07 o 
  18   0   6      805.96      825.87     29.53 o 
  19   0   6      615.64      607.77     28.36 o 
  20   0   6       23.51       22.22     10.83 o 
  21   0   6      662.80      750.33     33.94 o 
  22   0   6        0.96       24.52      9.56 o 
  23   0   6       46.85       53.21     17.11 o 
   1   1   6     9608.37     9453.46     49.17 o 
   2   1   6      531.65      639.98     12.41 o 
   3   1   6     1046.19     1065.92      8.86 o 
   4   1   6        4.77       13.82      2.71 o 
   5   1   6      108.28      110.24      7.12 o 
   6   1   6      905.22      862.59     10.42 o 
   7   1   6      463.75      539.24     10.41 o 
   8   1   6     2079.00     2272.53     20.54 o 
   9   1   6     4071.71     4002.11     48.40 o 
  10   1   6     2809.04     3078.68     32.09 o 
  11   1   6       11.34        9.50      2.68 o 
  12   1   6       50.18       56.10      7.75 o 
  13   1   6      193.42      185.38     13.84 o 
  14   1   6     1438.33     1543.47     25.75 o 
  15   1   6        0.02       -1.54      5.39 o 
  16   1   6      180.32      174.88     12.64 o 
  17   1   6       50.54       50.76      6.89 o 
  18   1   6        0.03        7.46      8.85 o 
  19   1   6      994.95     1079.33     19.36 o 
  20   1   6       36.81       27.60      7.09 o 
  21   1   6        9.15        7.27      6.34 o 
  22   1   6       59.01       38.73      9.64 o 
  23   1   6      191.72      210.29     28.99 o 
   0   2   6     1324.21     1532.15     20.85 o 
   1   2   6     4759.98     4648.48     30.79 o 
   2   2   6     2161.61     2198.03     34.84 o 
   3   2   6      774.50      832.38      7.33 o 
   4   2   6     1064.84     1309.17     10.17 o 
   5   2   6       27.31       47.74      6.82 o 
   6   2   6     2164.80     2203.08     32.10 o 
   7   2   6      239.24      200.23      4.57 o 
   8   2   6     1121.11     1137.52     23.25 o 
   9   2   6      205.35      239.45      6.54 o 
  10   2   6     2055.31     2076.68     30.37 o 
  11   2   6      316.46      335.89     13.05 o 
  12   2   6      815.19      808.83     14.22 o 
  13   2   6      934.59     1015.52     18.98 o 
  14   2   6        2.09        8.93      4.90 o 
  15   2   6      165.37      141.59     10.90 o 
  16   2   6      409.18      426.80     10.22 o 
  17   2   6      240.08      233.17     11.18 o 
  18   2   6      970.54     1062.26     26.30 o 
  19   2   6       43.13       32.77      8.29 o 
  20   2   6       48.93       39.11     11.01 o 
  21   2   6       84.71       74.59     15.24 o 
  22   2   6       12.42        4.49      8.23 o 
  23   2   6       46.39       26.12      6.98 o 
   1   3   6    14800.17    14703.97     88.91 o 
   2   3   6     4082.31     4075.25     40.31 o 
   3   3   6      386.66      427.84      6.58 o 
   4   3   6     1739.01     1733.21     32.42 o 
   5   3   6      841.78      875.69     15.83 o 
   6   3   6      197.27      241.43      3.75 o 
   7   3   6       11.42       15.13      3.05 o 
   8   3   6      238.71      200.41      7.43 o 
   9   3   6     4462.39     4381.19     84.74 o 
  10   3   6      590.34      549.59     10.67 o 
  11   3   6     1540.81     1558.62     20.14 o 
  12   3   6      877.07      904.30     15.43 o 
  13   3   6       92.79       93.43      9.89 o 
  14   3   6      330.73      332.48      9.94 o 
  15   3   6       42.88       36.00      8.01 o 
  16   3   6     1487.17     1530.66     41.31 o 
  17   3   6      260.70      243.08     14.61 o 
  18   3   6      266.26      292.24     16.75 o 
  19   3   6     1632.34     1831.44     60.65 o 
  20   3   6      194.39      164.76     29.83 o 
  21   3   6       23.05       13.04      6.72 o 
  22   3   6       32.57       21.61      8.75 o 
   0   4   6     8016.50     7569.83     86.58 o 
   1   4   6     1432.50     1372.31     20.09 o 
   2   4   6      288.87      284.30      4.66 o 
   3   4   6     1281.99     1326.98     20.58 o 
   4   4   6     1020.55     1005.63     16.18 o 
   5   4   6     1113.72     1130.67     18.43 o 
   6   4   6      315.07      310.50      7.31 o 
   7   4   6     1431.10     1391.36     16.75 o 
   8   4   6      117.58      115.26      3.72 o 
   9   4   6        4.82        3.15      4.48 o 
  10   4   6      809.31      781.68     13.68 o 
  11   4   6     4993.85     4974.40     80.93 o 
  12   4   6      756.27      773.25     10.37 o 
  13   4   6      271.76      248.23      9.20 o 
  14   4   6      409.93      395.49     14.32 o 
  15   4   6      362.66      372.90      9.59 o 
  16   4   6      360.34      319.93     12.30 o 
  17   4   6        4.06        4.72      5.89 o 
  18   4   6       19.84       15.50      7.58 o 
  19   4   6       26.49       32.45      8.43 o 
  20   4   6       95.93       89.65     18.73 o 
  21   4   6      388.14      424.74     27.27 o 
  22   4   6       92.45       93.74     22.24 o 
   1   5   6       59.68       63.50      3.81 o 
   2   5   6     2289.41     2246.62     26.55 o 
   3   5   6     2247.26     2268.48     23.04 o 
   4   5   6      818.04      841.37     13.62 o 
   5   5   6     1069.49     1134.49     25.76 o 
   6   5   6      977.98      970.94     13.06 o 
   7   5   6      841.50      751.87     11.93 o 
   8   5   6       41.72       52.52      5.76 o 
   9   5   6      674.54      685.41     11.17 o 
  10   5   6      415.01      405.43      8.58 o 
  11   5   6       14.80       13.26      4.22 o 
  12   5   6       40.19       31.64      6.64 o 
  13   5   6     1344.96     1369.74     24.74 o 
  14   5   6        0.00       -1.46      5.55 o 
  15   5   6      441.68      416.08     11.75 o 
  16   5   6     1738.66     1844.39     39.72 o 
  17   5   6      357.96      371.54     18.04 o 
  18   5   6       23.28       15.79      7.18 o 
  19   5   6       76.67       49.75     10.31 o 
  20   5   6      121.17       91.59     22.51 o 
  21   5   6        1.33       10.70      7.05 o 
   0   6   6     2277.54     2323.28     73.21 o 
   1   6   6      278.18      272.50      6.69 o 
   2   6   6     1391.85     1525.03     19.05 o 
   3   6   6     1516.17     1568.86     18.15 o 
   4   6   6       36.06       28.17      4.39 o 
   5   6   6     4088.89     4332.35     47.94 o 
   6   6   6        4.24        7.37      2.77 o 
   7   6   6      329.22      340.49     10.42 o 
   8   6   6      174.53      162.29     11.90 o 
   9   6   6      856.36      845.87     22.52 o 
  10   6   6     2784.81     2913.92     42.58 o 
  11   6   6      153.04      136.95     16.83 o 
  12   6   6       13.08        5.48      9.10 o 
  13   6   6       85.85       99.38     18.24 o 
  14   6   6        3.80        1.80      7.35 o 
  15   6   6     1312.78     1314.37     34.18 o 
  16   6   6      138.14      112.70     21.04 o 
  17   6   6       14.12        8.45      7.91 o 
  18   6   6      142.10      126.54     25.42 o 
  19   6   6      148.82      114.10     28.67 o 
  20   6   6       20.20       14.18      7.73 o 
   1   7   6      168.51      163.82      9.47 o 
   2   7   6     3034.18     3286.11     50.53 o 
   3   7   6      280.65      243.84      7.92 o 
   4   7   6      371.33      393.33     10.49 o 
   5   7   6        1.34        5.87      3.94 o 
   6   7   6       35.76       18.04      3.27 o 
   7   7   6      332.70      315.77      9.31 o 
   8   7   6      351.80      340.49     15.29 o 
   9   7   6      885.75      961.05     19.64 o 
  10   7   6       60.24       51.96      6.39 o 
  11   7   6       16.76       29.35      9.41 o 
  12   7   6      112.95       96.37     16.37 o 
  13   7   6      624.93      637.75     21.43 o 
  14   7   6      125.55       92.89     16.74 o 
  15   7   6      261.03      227.40     19.86 o 
  16   7   6      220.59      176.93     40.51 o 
  17   7   6      140.66      110.82     22.11 o 
  18   7   6      238.76      191.42     43.60 o 
  19   7   6      181.28      157.16     36.85 o 
   0   8   6        3.24        0.68      6.96 o 
   1   8   6     1960.09     2038.25     44.92 o 
   2   8   6        6.03       10.63      3.12 o 
   3   8   6     1855.09     1924.19     33.90 o 
   4   8   6       60.70       62.51      6.80 o 
   5   8   6     1478.25     1618.23     35.81 o 
   6   8   6        0.49        9.07      5.15 o 
   7   8   6      145.48      116.13     17.66 o 
   8   8   6      413.65      409.58      8.74 o 
   9   8   6      168.63      159.00     24.47 o 
  10   8   6     1018.87     1060.16     28.23 o 
  11   8   6        2.93        3.75      5.25 o 
  12   8   6      319.25      323.24     30.75 o 
  13   8   6      224.92      232.62     37.73 o 
  14   8   6       14.00       20.46      9.93 o 
  15   8   6     1036.82     1288.41     37.73 o 
  16   8   6        0.02        7.69      7.54 o 
  17   8   6      147.64      125.28     30.35 o 
   1   9   6        8.39        9.30      5.61 o 
   2   9   6      547.60      547.46     14.96 o 
   3   9   6      724.59      759.59     22.31 o 
   4   9   6      108.78       94.48     14.10 o 
   5   9   6      228.70      244.87     16.70 o 
   6   9   6       23.55       13.54      8.93 o 
   7   9   6      690.79      714.47     23.23 o 
   8   9   6      307.49      307.00     16.60 o 
   9   9   6      134.36      104.53     18.28 o 
  10   9   6       48.60       33.31      8.39 o 
  11   9   6        7.73        6.78      7.16 o 
  12   9   6      201.83      229.99     18.53 o 
  13   9   6      380.51      404.74     29.26 o 
  14   9   6        0.67        5.67      8.58 o 
  15   9   6      295.83      335.38     19.78 o 
   0  10   6        7.02        0.09     13.06 o 
   1  10   6      109.29       86.33     23.06 o 
   2  10   6       22.96       27.12      6.47 o 
   3  10   6      125.67      133.00     24.05 o 
   4  10   6       85.86       65.99     13.35 o 
   5  10   6      299.97      315.20     16.01 o 
   6  10   6        0.21       -8.20     10.55 o 
   7  10   6       57.18       40.53     12.52 o 
   8  10   6      310.02      350.82     36.25 o 
   9  10   6      264.78      335.94     44.14 o 
  10  10   6      352.52      370.55     33.42 o 
  11  10   6        0.16       13.55      8.27 o 
  12  10   6       23.87       19.08     12.34 o 
   2  11   6      275.56      234.59     85.32 o 
   3  11   6       10.40       20.02      8.20 o 
   4  11   6        0.62        6.37     11.71 o 
   5  11   6      125.60      102.35     25.00 o 
   6  11   6       37.40       29.49     18.41 o 
   7  11   6       22.93       34.04     14.56 o 
   8  11   6       16.12       29.93     12.81 o 
   9  11   6       22.75       18.70     19.09 o 
   1   1   7     4781.59     4317.53     42.87 o 
   2   1   7     6757.90     6066.38     45.94 o 
   3   1   7     4405.34     4189.57     37.58 o 
   4   1   7     4813.43     4322.37     44.95 o 
   5   1   7        1.32       12.31      2.38 o 
   6   1   7     2205.81     2288.18     19.33 o 
   7   1   7    24357.42    24813.99    177.94 o 
   8   1   7      345.48      318.38      8.05 o 
   9   1   7      137.28      170.14      7.05 o 
  10   1   7     2508.62     2583.28     33.44 o 
  11   1   7      156.80      144.08     10.99 o 
  12   1   7     1577.46     1734.00     23.73 o 
  13   1   7     1202.40     1262.84     23.93 o 
  14   1   7     2867.81     3178.57     48.04 o 
  15   1   7     2938.28     3037.94     45.60 o 
  16   1   7       28.35       22.44      5.29 o 
  17   1   7      700.43      705.09     21.04 o 
  18   1   7      107.15      100.04     13.14 o 
  19   1   7        6.82       12.07      5.41 o 
  20   1   7       32.19       23.26      6.11 o 
  21   1   7        0.46        2.61      6.58 o 
  22   1   7        9.09       10.52      6.51 o 
  23   1   7        8.06        6.90      9.25 o 
   0   2   7    38535.14    44176.86    468.30 o 
   1   2   7        0.17       12.40      2.66 o 
   2   2   7     4880.36     4467.49     54.60 o 
   3   2   7     5732.35     5508.63     57.38 o 
   4   2   7       38.24      100.77      6.00 o 
   5   2   7    19222.89    18854.69    138.94 o 
   6   2   7     1337.04     1182.85     19.72 o 
   7   2   7      395.18      385.89      9.47 o 
   8   2   7     1491.66     1552.94     17.34 o 
   9   2   7     4247.16     4244.54     43.16 o 
  10   2   7      632.16      658.75     13.99 o 
  11   2   7      154.61      168.69     17.60 o 
  12   2   7      353.22      354.02     12.10 o 
  13   2   7      671.32      659.29     10.29 o 
  14   2   7     1350.86     1473.24     30.53 o 
  15   2   7     1316.12     1379.16     23.96 o 
  16   2   7      143.40      147.08     19.35 o 
  17   2   7      144.33      130.58     20.82 o 
  18   2   7        0.58       13.88      5.74 o 
  19   2   7       24.35       32.46      7.89 o 
  20   2   7      493.20      499.70     17.67 o 
  21   2   7       10.46       13.18      6.23 o 
  22   2   7      112.82      113.78     20.37 o 
   1   3   7     1877.56     1739.91     28.08 o 
   2   3   7     1038.27     1141.74     19.28 o 
   3   3   7     4544.21     4270.72     34.71 o 
   4   3   7     4100.67     4076.27     55.88 o 
   5   3   7     4687.80     4763.59     59.79 o 
   6   3   7     3127.11     3156.76     53.98 o 
   7   3   7      217.68      240.69      5.91 o 
   8   3   7     1315.31     1347.70     17.40 o 
   9   3   7        0.42        6.65      2.81 o 
  10   3   7      737.35      788.92     13.42 o 
  11   3   7      453.17      438.94      7.96 o 
  12   3   7      215.44      224.51      7.80 o 
  13   3   7      142.52      139.34     12.41 o 
  14   3   7       40.95       29.81      5.70 o 
  15   3   7       61.00       55.35      8.80 o 
  16   3   7      153.95      128.10     15.30 o 
  17   3   7       63.93       79.82     11.23 o 
  18   3   7      214.16      171.05     16.92 o 
  19   3   7      477.74      506.54     20.43 o 
  20   3   7      129.80      128.50     19.48 o 
  21   3   7       15.98       20.82      7.25 o 
  22   3   7       87.07       77.01     13.32 o 
   0   4   7     2125.05     2499.07     33.82 o 
   1   4   7     1858.95     1789.08     28.56 o 
   2   4   7        3.14        3.24      2.75 o 
   3   4   7     5114.62     5007.11     61.64 o 
   4   4   7     1915.53     2082.13     25.06 o 
   5   4   7     4331.70     4208.75     76.29 o 
   6   4   7       57.99       80.31      5.30 o 
   7   4   7      694.77      689.46     11.66 o 
   8   4   7       55.15       40.43      4.66 o 
   9   4   7     1196.17     1299.05     15.60 o 
  10   4   7       75.22       79.83      3.97 o 
  11   4   7     1304.75     1359.61     23.16 o 
  12   4   7        1.36        6.60      3.41 o 
  13   4   7      247.31      265.69      8.76 o 
  14   4   7        2.77        7.77      2.73 o 
  15   4   7       99.78       84.59     11.18 o 
  16   4   7      142.94      112.27     14.79 o 
  17   4   7       68.40       52.68     11.33 o 
  18   4   7       14.15       11.90      6.00 o 
  19   4   7       59.37       46.35      9.36 o 
  20   4   7       22.28       21.62      6.38 o 
  21   4   7       11.54        9.87      7.97 o 
   1   5   7     1466.52     1463.28     15.82 o 
   2   5   7      866.46      902.99     11.92 o 
   3   5   7      844.04      881.18     10.48 o 
   4   5   7      758.55      734.26     15.00 o 
   5   5   7      685.54      728.55     15.83 o 
   6   5   7      178.52      137.83      4.91 o 
   7   5   7     2555.41     2399.82     42.85 o 
   8   5   7      608.28      592.11     17.45 o 
   9   5   7      353.28      337.94      9.62 o 
  10   5   7      420.23      434.57      9.71 o 
  11   5   7        7.45        2.76      3.85 o 
  12   5   7        0.13        5.09      2.99 o 
  13   5   7      219.98      248.33     15.04 o 
  14   5   7      350.61      360.55     10.10 o 
  15   5   7      676.69      624.85     18.30 o 
  16   5   7        3.99        0.80      8.15 o 
  17   5   7      312.56      345.61     24.96 o 
  18   5   7       46.42       29.75      8.32 o 
  19   5   7        9.55        9.11      5.71 o 
  20   5   7       40.03       30.82     10.05 o 
  21   5   7       74.19       56.89     13.91 o 
   0   6   7     1520.25     1551.19     33.16 o 
   1   6   7     1463.92     1403.28     17.65 o 
   2   6   7      759.26      717.74     11.34 o 
   3   6   7       77.97       78.51      8.13 o 
   4   6   7     5535.57     5684.40    104.21 o 
   5   6   7     2465.80     2534.60     42.54 o 
   6   6   7     1412.35     1387.22     24.49 o 
   7   6   7      361.54      330.44      7.62 o 
   8   6   7      946.97      943.02     21.69 o 
   9   6   7     1320.74     1408.94     25.53 o 
  10   6   7     3405.76     3629.17     51.54 o 
  11   6   7      418.24      390.57     15.93 o 
  12   6   7      178.54      176.43     12.32 o 
  13   6   7       26.32        8.08      6.47 o 
  14   6   7       35.27       34.97      9.22 o 
  15   6   7       90.50       80.66     16.59 o 
  16   6   7      121.99       95.63     16.27 o 
  17   6   7      420.14      477.80     27.10 o 
  18   6   7      116.92       77.27     13.38 o 
  19   6   7      139.55      107.14     16.95 o 
  20   6   7       46.80       30.82     10.34 o 
   1   7   7     4940.41     4958.41    118.73 o 
   2   7   7     2184.76     2337.64     35.67 o 
   3   7   7      562.11      563.92     10.86 o 
   4   7   7       18.01       10.47      4.75 o 
   5   7   7      367.58      319.14     11.67 o 
   6   7   7     2695.39     2669.33     49.29 o 
   7   7   7       41.43       46.70      7.68 o 
   8   7   7      638.30      696.24     16.78 o 
   9   7   7     2622.84     2945.61     64.80 o 
  10   7   7       57.90       38.70      7.72 o 
  11   7   7      453.92      414.06     17.59 o 
  12   7   7      196.64      251.79     18.79 o 
  13   7   7      102.23       59.39     11.02 o 
  14   7   7        0.94        6.99      6.22 o 
  15   7   7      251.18      237.87     21.45 o 
  16   7   7      215.62      210.35     26.72 o 
  17   7   7       15.75       13.25      8.41 o 
  18   7   7       12.41       26.52     12.07 o 
   0   8   7      289.40      328.46     15.28 o 
   1   8   7     1435.90     1486.52     34.78 o 
   2   8   7      768.53      743.77     31.20 o 
   3   8   7      454.67      468.52     11.43 o 
   4   8   7       49.83       39.57      6.75 o 
   5   8   7        0.93        2.42      4.94 o 
   6   8   7      810.06      763.15     22.20 o 
   7   8   7      553.88      545.27     21.89 o 
   8   8   7      104.01       77.25     12.85 o 
   9   8   7       11.54       12.70      7.23 o 
  10   8   7      187.26      189.35     14.64 o 
  11   8   7      575.26      619.23     19.72 o 
  12   8   7        0.27       -7.64     11.09 o 
  13   8   7      458.91      403.63     18.38 o 
  14   8   7      106.26       69.60     16.61 o 
  15   8   7       14.94       14.21      8.70 o 
  16   8   7       22.33       20.23      8.35 o 
  17   8   7       23.60       24.56      7.04 o 
   1   9   7        7.23        9.01      5.30 o 
   2   9   7       57.03       57.84      8.84 o 
   3   9   7       69.21       75.87     12.11 o 
   4   9   7        0.30        3.58      6.81 o 
   5   9   7       71.75       70.17     12.36 o 
   6   9   7      329.93      334.11     16.18 o 
   7   9   7      666.59      638.43     21.58 o 
   8   9   7      475.03      468.32     27.50 o 
   9   9   7      387.06      378.75     22.66 o 
  10   9   7        9.11       12.71      7.51 o 
  11   9   7       22.22       20.36      8.61 o 
  12   9   7        9.27       10.57      7.25 o 
  13   9   7      186.76      135.44     32.14 o 
  14   9   7      169.74      131.34     28.88 o 
  15   9   7      116.24       74.20     20.90 o 
   0  10   7       52.66       63.61     23.49 o 
   1  10   7      484.29      465.54     32.81 o 
   2  10   7      157.83      135.33     28.87 o 
   3  10   7      281.58      251.93     33.56 o 
   4  10   7      327.11      355.17     41.09 o 
   5  10   7       66.92       69.36     23.55 o 
   6  10   7      102.79       87.91     22.36 o 
   7  10   7      519.89      545.18     20.02 o 
   8  10   7        5.08       16.10      7.33 o 
   9  10   7      181.01      140.07     34.99 o 
  10  10   7      412.78      468.05     28.66 o 
  11  10   7      483.62      522.34     24.54 o 
  12  10   7      474.19      507.94     32.90 o 
   1  11   7      186.64      124.67     59.26 o 
   2  11   7       45.40       34.87     28.97 o 
   3  11   7       36.40       18.29     13.54 o 
   4  11   7      110.83       79.60     31.72 o 
   5  11   7       95.87       61.23     23.41 o 
   6  11   7       77.37       49.58     15.96 o 
   7  11   7      132.92      122.51     40.42 o 
   8  11   7       64.66       39.95     15.73 o 
   0   0   8     6867.80     6823.50     89.04 o 
   1   0   8     5494.06     5280.55     75.12 o 
   2   0   8     4016.36     3805.84     83.78 o 
   3   0   8       29.59       49.25      5.83 o 
   4   0   8      587.24      516.32      9.86 o 
   5   0   8    19726.15    19449.50    235.17 o 
   6   0   8     2250.87     2312.82     44.54 o 
   7   0   8     2527.94     2627.52     35.50 o 
   8   0   8       66.93       33.51      7.24 o 
   9   0   8     2026.46     2120.52     35.06 o 
  10   0   8       66.49       77.46     10.50 o 
  11   0   8       13.86       11.15      5.40 o 
  12   0   8     1955.43     2138.11     50.40 o 
  13   0   8     9376.97     9502.17    208.02 o 
  14   0   8        3.82       -7.07      7.35 o 
  15   0   8       84.28       97.06     18.62 o 
  16   0   8     1104.15     1172.72     31.63 o 
  17   0   8      381.81      402.65     21.54 o 
  18   0   8       27.28       20.41      9.73 o 
  19   0   8        9.84        7.62     12.52 o 
  20   0   8       12.54        5.57      6.63 o 
  21   0   8      234.20      209.79     59.77 o 
  22   0   8      278.52      193.73     57.63 o 
   1   1   8     1202.88     1278.08     10.15 o 
   2   1   8    10417.82     9721.67     86.15 o 
   3   1   8       85.38      136.77      9.99 o 
   4   1   8     1771.68     1751.71     16.31 o 
   5   1   8       41.64       51.25      6.05 o 
   6   1   8     1248.57     1341.49     22.04 o 
   7   1   8     4578.28     4438.49     52.05 o 
   8   1   8      144.18      150.86      7.25 o 
   9   1   8      170.77      197.64     11.28 o 
  10   1   8      462.30      398.07     11.07 o 
  11   1   8       59.78       58.45      8.10 o 
  12   1   8        9.49       11.48      4.25 o 
  13   1   8      103.42       86.61      9.65 o 
  14   1   8     4029.16     4381.54     63.10 o 
  15   1   8      285.22      296.03     12.70 o 
  16   1   8       15.84       13.09      5.18 o 
  17   1   8       50.76       47.11      7.40 o 
  18   1   8      295.57      284.73     11.46 o 
  19   1   8       22.10       18.14      5.52 o 
  20   1   8      136.48      119.55     20.30 o 
  21   1   8        4.17        9.71      5.50 o 
  22   1   8      236.62      272.11     35.58 o 
   0   2   8     5030.24     4703.79    115.31 o 
   1   2   8       33.51       30.36      4.10 o 
   2   2   8     1529.73     1680.86     14.85 o 
   3   2   8        0.64        3.15      3.17 o 
   4   2   8     8884.99     9221.52    112.59 o 
   5   2   8     2171.34     2105.10     20.32 o 
   6   2   8      418.13      363.58      7.68 o 
   7   2   8     1119.83     1099.33     18.38 o 
   8   2   8     1450.65     1697.93     20.32 o 
   9   2   8        0.00        0.47      2.31 o 
  10   2   8      503.68      518.78     11.33 o 
  11   2   8     1221.37     1272.64     18.52 o 
  12   2   8     3068.26     3151.62     52.32 o 
  13   2   8      798.16      840.34     18.85 o 
  14   2   8       25.19       22.48      7.69 o 
  15   2   8       23.12       12.26      5.77 o 
  16   2   8      194.76      198.24     16.56 o 
  17   2   8        3.61       15.33      6.36 o 
  18   2   8      181.97      164.99     25.22 o 
  19   2   8        9.54       15.32      7.27 o 
  20   2   8      146.52      124.14     21.78 o 
  21   2   8        7.32       11.64      6.87 o 
  22   2   8       37.20       21.71      7.04 o 
   1   3   8     9338.04     9662.03     63.53 o 
   2   3   8     1600.74     1866.98     25.27 o 
   3   3   8     1363.58     1932.85     35.14 o 
   4   3   8     6902.65     6633.45     91.35 o 
   5   3   8        0.09       -1.95      3.65 o 
   6   3   8     3073.44     3175.15     53.66 o 
   7   3   8     6000.48     5754.11     86.07 o 
   8   3   8        7.35       10.99      3.20 o 
   9   3   8      443.76      480.84     11.31 o 
  10   3   8      554.38      583.18     10.27 o 
  11   3   8      139.43      155.25      7.43 o 
  12   3   8       78.54       52.14      6.29 o 
  13   3   8      139.30      142.40     13.21 o 
  14   3   8      911.90      948.55     20.49 o 
  15   3   8      441.54      449.97     16.89 o 
  16   3   8       64.57       67.16     10.41 o 
  17   3   8      290.58      269.21     17.61 o 
  18   3   8        3.48        7.32      6.36 o 
  19   3   8        7.93        2.34      5.71 o 
  20   3   8       12.99        5.93      6.34 o 
  21   3   8       73.87       63.81     13.20 o 
  22   3   8       61.21       47.87     10.63 o 
   0   4   8     9520.34     9199.11    141.40 o 
   1   4   8      674.71      697.20     11.22 o 
   2   4   8     1493.50     1542.47     17.70 o 
   3   4   8     1071.98     1052.90     15.99 o 
   4   4   8     1668.42     1661.68     23.27 o 
   5   4   8     3404.82     3519.34     64.98 o 
   6   4   8     1891.44     2005.97     25.30 o 
   7   4   8      105.22      102.89      4.98 o 
   8   4   8      197.50      183.79      5.46 o 
   9   4   8      536.41      534.43      9.71 o 
  10   4   8       49.48       44.27      4.71 o 
  11   4   8      157.22      142.68      5.23 o 
  12   4   8     1237.71     1277.96     18.97 o 
  13   4   8      463.25      496.85     12.69 o 
  14   4   8      178.39      158.99      8.55 o 
  15   4   8      419.41      385.72     16.83 o 
  16   4   8     3188.91     3392.72     63.71 o 
  17   4   8      516.47      508.17     15.26 o 
  18   4   8        8.82       19.86      6.74 o 
  19   4   8       34.56       28.92      8.94 o 
  20   4   8      372.19      366.12     26.92 o 
  21   4   8        4.11       17.10      8.22 o 
   1   5   8     4248.80     4270.82     49.64 o 
   2   5   8      222.24      204.49      6.20 o 
   3   5   8      833.03      892.75     17.58 o 
   4   5   8      671.86      591.02     10.68 o 
   5   5   8      393.03      388.05      8.58 o 
   6   5   8      170.13      154.15      5.70 o 
   7   5   8     1748.23     1728.28     24.79 o 
   8   5   8     3078.72     3076.07     63.87 o 
   9   5   8     1360.29     1392.85     20.88 o 
  10   5   8      520.02      525.83     16.86 o 
  11   5   8      215.66      206.86     11.38 o 
  12   5   8      644.39      658.63     13.03 o 
  13   5   8       31.97       17.04      6.98 o 
  14   5   8      126.60      135.97     10.15 o 
  15   5   8       96.83       82.59     15.05 o 
  16   5   8        0.71       -0.37      8.16 o 
  17   5   8      100.05       68.38     12.02 o 
  18   5   8      501.73      524.21     27.88 o 
  19   5   8      381.90      410.95     38.96 o 
  20   5   8      165.33      109.67     21.36 o 
   0   6   8     5212.56     4892.54    130.10 o 
   1   6   8      620.49      603.17     10.40 o 
   2   6   8      262.27      222.98      6.72 o 
   3   6   8     1087.53     1166.98     18.47 o 
   4   6   8      833.37      768.02     12.40 o 
   5   6   8     2407.52     2543.52     70.07 o 
   6   6   8      140.32      147.83     12.74 o 
   7   6   8       81.89       77.15      5.91 o 
   8   6   8      569.38      540.94      9.20 o 
   9   6   8       82.01      101.39     15.45 o 
  10   6   8     1564.68     1600.51     32.48 o 
  11   6   8      808.00      793.07     23.07 o 
  12   6   8       48.95       73.05     13.38 o 
  13   6   8      100.31       99.05     12.66 o 
  14   6   8      385.71      375.90     15.85 o 
  15   6   8      247.54      270.14     23.87 o 
  16   6   8      116.11       80.63     19.29 o 
  17   6   8      111.87       76.94     17.25 o 
  18   6   8       37.49       32.42     10.96 o 
  19   6   8       22.76       17.00      7.11 o 
   1   7   8      202.09      198.42     13.46 o 
   2   7   8       14.34       12.64      5.07 o 
   3   7   8      685.25      684.39     12.64 o 
   4   7   8       17.92       13.26      5.49 o 
   5   7   8      330.44      306.92     10.64 o 
   6   7   8       52.85       52.43      7.15 o 
   7   7   8        5.38        4.12      6.68 o 
   8   7   8       28.49       20.25      5.04 o 
   9   7   8       26.94       15.37      5.47 o 
  10   7   8     1230.90     1245.87     28.11 o 
  11   7   8        0.00        7.90      5.43 o 
  12   7   8      310.55      309.32     21.52 o 
  13   7   8        2.90        6.95      5.53 o 
  14   7   8     1031.81     1155.38     30.40 o 
  15   7   8       78.01       63.27     13.28 o 
  16   7   8        0.11        1.86      6.99 o 
  17   7   8      160.50      131.73     27.57 o 
  18   7   8      208.41      250.07     42.11 o 
   0   8   8      100.49       94.83     23.44 o 
   1   8   8       24.89       21.85      6.25 o 
   2   8   8      705.49      714.10     16.38 o 
   3   8   8      291.19      283.36     12.90 o 
   4   8   8       33.67       16.91      7.58 o 
   5   8   8      268.63      277.65     12.16 o 
   6   8   8      643.50      695.32     20.45 o 
   7   8   8      587.13      587.52     23.39 o 
   8   8   8      679.44      696.43     19.91 o 
   9   8   8       29.00       28.53      8.00 o 
  10   8   8     1642.14     1726.06     33.78 o 
  11   8   8       71.41       52.60      9.47 o 
  12   8   8      398.82      407.29     18.47 o 
  13   8   8      134.56      121.90     29.02 o 
  14   8   8       95.60       62.89     20.72 o 
  15   8   8        1.16        6.80      9.25 o 
  16   8   8        0.22        6.56      9.90 o 
   1   9   8     1093.17     1215.87     36.39 o 
   2   9   8      683.92      691.55     21.88 o 
   3   9   8       64.25       53.50     13.94 o 
   4   9   8       60.86       43.10     10.94 o 
   5   9   8        1.66        4.72      7.71 o 
   6   9   8        6.86       10.85      7.48 o 
   7   9   8      227.92      158.27     29.40 o 
   8   9   8      760.29      741.58     34.24 o 
   9   9   8      474.02      513.31     30.55 o 
  10   9   8      318.92      336.45     24.56 o 
  11   9   8       25.22       25.41      9.62 o 
  12   9   8      308.64      325.09     25.68 o 
  13   9   8       39.54       32.52     12.96 o 
  14   9   8       52.64       43.21     13.72 o 
   0  10   8      132.58      144.58     30.65 o 
   1  10   8      311.53      313.05     20.40 o 
   2  10   8       23.93       33.40      9.90 o 
   3  10   8       31.50       18.05      9.32 o 
   4  10   8       19.18       22.76      7.52 o 
   5  10   8       11.24       25.24      9.55 o 
   6  10   8        6.72        7.32     11.28 o 
   7  10   8       10.58       21.80      7.74 o 
   8  10   8      338.30      404.20     24.52 o 
   9  10   8      137.84       79.45     22.03 o 
  10  10   8      156.46      122.62     29.78 o 
  11  10   8       16.93        8.72      9.99 o 
   1  11   8      279.11      393.29     75.88 o 
   2  11   8      219.50      172.58     77.35 o 
   3  11   8      126.40       97.98     43.99 o 
   4  11   8       44.80       40.84     18.41 o 
   5  11   8       40.44       26.71     18.76 o 
   6  11   8      206.38      247.04     46.47 o 
   7  11   8       34.05       22.68     11.82 o 
   1   1   9      533.25      500.89      7.16 o 
   2   1   9      319.67      326.31      8.90 o 
   3   1   9     1634.24     1660.64     27.26 o 
   4   1   9     1816.12     1712.65     28.58 o 
   5   1   9     2643.77     2910.45     24.05 o 
   6   1   9     7165.04     6860.62     83.61 o 
   7   1   9      491.31      441.88      9.80 o 
   8   1   9     1021.03     1082.09     19.66 o 
   9   1   9     2009.23     2083.12     30.33 o 
  10   1   9      261.45      264.97     14.16 o 
  11   1   9        2.08        2.09      6.25 o 
  12   1   9     7103.75     7421.60    116.25 o 
  13   1   9      155.34       95.46     14.62 o 
  14   1   9      965.86      965.62     19.92 o 
  15   1   9       86.99       77.52      8.86 o 
  16   1   9      161.80      148.84     15.71 o 
  17   1   9       65.03       75.81     11.08 o 
  18   1   9        1.35        1.10      7.17 o 
  19   1   9      546.59      609.75     18.92 o 
  20   1   9      515.49      576.12     32.62 o 
  21   1   9        7.58        7.91      5.94 o 
  22   1   9      338.06      360.84     16.77 o 
   0   2   9     2156.24     2595.92     47.15 o 
   1   2   9        0.79        7.66      3.98 o 
   2   2   9      384.83      356.31      8.20 o 
   3   2   9      221.40      231.58      7.48 o 
   4   2   9        3.44        9.92      4.25 o 
   5   2   9     7338.70     7060.07    112.14 o 
   6   2   9      312.50      279.31      7.80 o 
   7   2   9     2235.67     2174.37     24.93 o 
   8   2   9       30.29       18.70      4.76 o 
   9   2   9     1474.04     1507.32     25.26 o 
  10   2   9     1766.61     1892.44     30.38 o 
  11   2   9     5116.18     5153.54     88.20 o 
  12   2   9      201.08      189.96     10.57 o 
  13   2   9      806.67      833.22     21.36 o 
  14   2   9       25.03       28.18      8.06 o 
  15   2   9      553.28      471.75     13.91 o 
  16   2   9      144.30      148.34     18.07 o 
  17   2   9      418.08      440.90     17.89 o 
  18   2   9      737.89      766.84     22.33 o 
  19   2   9       34.92       31.58      8.96 o 
  20   2   9       11.68        9.66      5.20 o 
  21   2   9       92.52       69.26     14.93 o 
  22   2   9       59.82       56.83     11.30 o 
   1   3   9     2123.04     2215.77     19.79 o 
   2   3   9       25.14       21.23      5.22 o 
   3   3   9     2048.52     2100.99     32.63 o 
   4   3   9        1.55        2.02      4.85 o 
   5   3   9      349.97      343.81      8.40 o 
   6   3   9      502.71      517.47     11.03 o 
   7   3   9     3839.16     3857.47     46.88 o 
   8   3   9        0.78        5.04      2.39 o 
   9   3   9     2210.94     2323.59     27.82 o 
  10   3   9       22.43       16.94      5.01 o 
  11   3   9      342.35      331.20     14.76 o 
  12   3   9      605.77      560.74     13.15 o 
  13   3   9     1239.76     1223.85     21.71 o 
  14   3   9      492.78      541.80     15.49 o 
  15   3   9      476.65      441.76     13.21 o 
  16   3   9       18.25       20.87      5.96 o 
  17   3   9       17.63        9.18      6.34 o 
  18   3   9       48.80       44.32      8.20 o 
  19   3   9      118.02      105.50     17.89 o 
  20   3   9      142.77      116.55     22.03 o 
  21   3   9        2.21        9.93      5.67 o 
   0   4   9     1298.61     1427.00     19.86 o 
   1   4   9      127.94       77.74      5.63 o 
   2   4   9      588.33      538.00     10.27 o 
   3   4   9     1096.08     1150.71     17.30 o 
   4   4   9      496.43      520.36     10.61 o 
   5   4   9      129.18      144.53      7.85 o 
   6   4   9      103.33      103.49      7.65 o 
   7   4   9     1987.60     2178.80     23.34 o 
   8   4   9      938.42      986.16     11.54 o 
   9   4   9      652.07      652.63      7.27 o 
  10   4   9     2125.86     2312.61     36.20 o 
  11   4   9        8.02        7.60      3.19 o 
  12   4   9       79.65       79.65     10.53 o 
  13   4   9      232.91      247.70     14.72 o 
  14   4   9       45.37       29.22      6.39 o 
  15   4   9       48.21       45.19      9.03 o 
  16   4   9      103.70      103.21     14.51 o 
  17   4   9        0.31       -2.86      6.31 o 
  18   4   9     1267.14     1322.49     33.97 o 
  19   4   9      146.71      139.47     27.39 o 
  20   4   9      170.72      138.12     30.39 o 
  21   4   9      110.85      114.42     21.98 o 
   1   5   9     1389.47     1462.21     19.81 o 
   2   5   9      383.91      416.29      8.70 o 
   3   5   9     1289.53     1393.05     18.78 o 
   4   5   9     2861.51     3078.29     37.61 o 
   5   5   9        3.70        4.43      2.20 o 
   6   5   9       45.26       41.67      5.98 o 
   7   5   9      598.46      591.82     12.06 o 
   8   5   9      664.89      698.74     10.58 o 
   9   5   9      448.58      453.80      8.62 o 
  10   5   9        0.06        0.43      3.17 o 
  11   5   9      790.80      757.17     22.84 o 
  12   5   9      388.60      396.92     16.04 o 
  13   5   9      392.15      334.82     12.16 o 
  14   5   9      482.81      492.90     16.99 o 
  15   5   9        8.83        9.31      4.97 o 
  16   5   9      194.13      155.18     28.29 o 
  17   5   9       21.21       22.90      6.56 o 
  18   5   9       24.42       20.14      7.57 o 
  19   5   9      321.55      247.12     44.23 o 
  20   5   9       24.14       34.22      8.68 o 
   0   6   9      218.72      219.45     11.04 o 
   1   6   9     5707.37     5630.45     99.43 o 
   2   6   9       99.51      106.93      3.73 o 
   3   6   9      107.24      108.08     13.98 o 
   4   6   9      341.76      309.73     12.31 o 
   5   6   9     4682.53     4842.91     68.76 o 
   6   6   9      430.29      436.93     12.57 o 
   7   6   9       71.68       64.60      8.12 o 
   8   6   9      331.60      307.38     12.81 o 
   9   6   9      933.26     1096.80     24.64 o 
  10   6   9        4.76        8.71      8.47 o 
  11   6   9      138.80      172.82     21.58 o 
  12   6   9      130.34      111.64     14.35 o 
  13   6   9       39.81       35.96     10.52 o 
  14   6   9      164.07      138.30     21.77 o 
  15   6   9      531.95      580.14     23.32 o 
  16   6   9      399.25      449.86     23.95 o 
  17   6   9       58.29       49.92     14.46 o 
  18   6   9      297.33      302.04     22.41 o 
  19   6   9        0.15        9.01      7.32 o 
   1   7   9      402.91      387.67     13.92 o 
   2   7   9     4087.79     4490.16     70.73 o 
   3   7   9      812.44      888.58     26.09 o 
   4   7   9     1342.77     1378.08     22.46 o 
   5   7   9        4.28        1.41      6.41 o 
   6   7   9      930.00      914.71     29.04 o 
   7   7   9      650.06      666.51     18.48 o 
   8   7   9      260.72      312.76     10.51 o 
   9   7   9      133.70      116.99     16.06 o 
  10   7   9       13.73       11.51      4.48 o 
  11   7   9       83.34       67.19     11.33 o 
  12   7   9      178.78      165.03     21.21 o 
  13   7   9      607.64      588.50     18.76 o 
  14   7   9      193.13      181.32     29.38 o 
  15   7   9      528.03      581.58     21.48 o 
  16   7   9      741.30      815.32     32.17 o 
  17   7   9        5.66        4.31      6.91 o 
   0   8   9       54.34       68.80     15.72 o 
   1   8   9       64.81       67.98      8.98 o 
   2   8   9      280.41      264.74     11.74 o 
   3   8   9       89.89       77.49     12.19 o 
   4   8   9        0.51        4.94      5.52 o 
   5   8   9      142.64      147.52     11.66 o 
   6   8   9       65.40       70.51     13.63 o 
   7   8   9       16.46        4.35      6.63 o 
   8   8   9      318.51      298.02     14.96 o 
   9   8   9      100.26       68.49     13.76 o 
  10   8   9       44.05       30.14      8.43 o 
  11   8   9       56.83       44.79      9.88 o 
  12   8   9        3.98        7.67      6.39 o 
  13   8   9       88.69       65.89     14.86 o 
  14   8   9      113.77      106.93     24.29 o 
  15   8   9       19.44       31.02      9.17 o 
  16   8   9      265.13      212.52     41.71 o 
   1   9   9        2.86        6.16      6.05 o 
   2   9   9      116.95       80.42     15.55 o 
   3   9   9      189.19      182.35     18.37 o 
   4   9   9       37.48       31.26     13.05 o 
   5   9   9        7.00       13.30      6.82 o 
   6   9   9       25.58       16.98      6.55 o 
   7   9   9      267.56      272.32     20.27 o 
   8   9   9      235.86      154.22     36.98 o 
   9   9   9       31.86        9.88     13.78 o 
  10   9   9       25.08       17.94      9.10 o 
  11   9   9      202.08      205.95     42.81 o 
  12   9   9      168.20      130.10     31.46 o 
  13   9   9      154.84      140.35     31.50 o 
   0  10   9      280.06      302.09     25.08 o 
   1  10   9      633.35      688.41     30.29 o 
   2  10   9       86.93       77.50     18.60 o 
   3  10   9       14.80       18.24      8.49 o 
   4  10   9        1.49        3.54      9.78 o 
   5  10   9      346.23      448.45     39.99 o 
   6  10   9       18.64       37.35     13.35 o 
   7  10   9       21.49       21.60     11.71 o 
   8  10   9       32.37       25.97     11.38 o 
   9  10   9        0.29        8.06      7.97 o 
  10  10   9      799.78      953.49     37.34 o 
  11  10   9       58.82       38.69     15.69 o 
   1  11   9      144.04      128.09     59.22 o 
   2  11   9      777.71      868.45     87.98 o 
   3  11   9      413.38      520.58     47.49 o 
   4  11   9        9.16       17.46     14.43 o 
   5  11   9      289.02      278.43     50.35 o 
   6  11   9        7.32        6.06      7.48 o 
   0   0  10     6335.13     5838.31     75.15 o 
   1   0  10      689.21      704.52     19.21 o 
   2   0  10      121.50      129.82     15.58 o 
   3   0  10     4878.89     4676.56     55.65 o 
   4   0  10     1567.70     1939.12     22.23 o 
   5   0  10      422.70      434.61     14.67 o 
   6   0  10        3.72        6.30      4.92 o 
   7   0  10      192.92      214.66     12.23 o 
   8   0  10     2700.30     2841.44     54.62 o 
   9   0  10     1259.58     1240.02     30.14 o 
  10   0  10     2182.68     2039.03     36.73 o 
  11   0  10        0.36        3.31     10.18 o 
  12   0  10     1055.63     1175.50     30.54 o 
  13   0  10       62.76       50.64     14.20 o 
  14   0  10      139.63       90.49     30.52 o 
  15   0  10      655.67      653.37     38.99 o 
  16   0  10        0.91       -2.40     12.37 o 
  17   0  10       32.06       12.23     12.72 o 
  18   0  10     2005.90     2313.35     56.75 o 
  19   0  10       34.07       35.35     14.45 o 
  20   0  10     1062.63     1166.91     35.87 o 
  21   0  10      219.14      205.25     20.86 o 
  22   0  10      323.95      361.44     53.13 o 
   1   1  10      158.41      137.40     10.27 o 
   2   1  10     2814.94     2871.53     47.43 o 
   3   1  10      899.07     1036.98     19.84 o 
   4   1  10       55.22       59.56      6.47 o 
   5   1  10      923.15      863.82     14.08 o 
   6   1  10       71.40       91.65      8.70 o 
   7   1  10       28.84       33.44      4.90 o 
   8   1  10     2663.49     2661.58     37.00 o 
   9   1  10      893.15      926.69     11.72 o 
  10   1  10     2304.85     2490.26     34.63 o 
  11   1  10      647.91      667.29     15.85 o 
  12   1  10     1532.31     1632.16     27.01 o 
  13   1  10        8.17       14.69     10.87 o 
  14   1  10     1766.74     1873.21     36.65 o 
  15   1  10      207.62      228.66     23.33 o 
  16   1  10      132.77      127.14     18.20 o 
  17   1  10      254.82      259.54     16.42 o 
  18   1  10      121.50      105.08     15.56 o 
  19   1  10       14.08       10.10      6.65 o 
  20   1  10      633.59      671.62     16.96 o 
  21   1  10        9.50       15.99      5.16 o 
  22   1  10        3.62       -0.06      8.68 o 
   0   2  10      384.32      526.74     22.21 o 
   1   2  10     3572.91     3206.56     38.44 o 
   2   2  10      888.89      886.61     17.91 o 
   3   2  10      135.35      130.32      8.11 o 
   4   2  10      524.35      556.08     10.68 o 
   5   2  10      245.88      234.04      8.90 o 
   6   2  10      422.98      430.58     11.52 o 
   7   2  10       19.11       19.62      5.85 o 
   8   2  10       52.12       64.45     11.29 o 
   9   2  10       80.18       55.21      8.67 o 
  10   2  10      945.93     1014.04     22.45 o 
  11   2  10     1915.52     1940.29     38.45 o 
  12   2  10      363.49      312.00     14.26 o 
  13   2  10      851.40      871.83     23.46 o 
  14   2  10      325.83      331.19     13.04 o 
  15   2  10       99.18       61.85      9.43 o 
  16   2  10       25.82       30.17      7.82 o 
  17   2  10        7.74        6.92      6.20 o 
  18   2  10      227.53      204.37     30.69 o 
  19   2  10       57.96       56.07      9.85 o 
  20   2  10        4.49        7.10      6.18 o 
  21   2  10       76.29       62.94     18.65 o 
   1   3  10     4575.13     4510.06     45.29 o 
   2   3  10      796.04      722.72     14.92 o 
   3   3  10      232.48      258.66      8.23 o 
   4   3  10      824.91      808.70     16.27 o 
   5   3  10     1050.69     1174.16     18.17 o 
   6   3  10      320.82      340.29      8.91 o 
   7   3  10      275.60      231.47      7.52 o 
   8   3  10     1022.85     1058.12     17.08 o 
   9   3  10     1572.77     1634.98     25.13 o 
  10   3  10     1891.09     1935.90     32.41 o 
  11   3  10      104.10       96.95     12.64 o 
  12   3  10      395.28      343.07     14.01 o 
  13   3  10      293.77      306.39     13.89 o 
  14   3  10      246.35      232.60     10.70 o 
  15   3  10      105.62      102.86     12.52 o 
  16   3  10     1111.80     1269.41     29.17 o 
  17   3  10       75.74       57.03      7.93 o 
  18   3  10      115.75      104.52     16.62 o 
  19   3  10       61.79       45.89      9.98 o 
  20   3  10      664.89      685.75     26.89 o 
  21   3  10        1.28       -4.25      8.04 o 
   0   4  10     8920.66     8809.71    145.30 o 
   1   4  10      218.92      222.40      8.66 o 
   2   4  10      275.08      321.33      9.82 o 
   3   4  10     1966.48     2226.41     29.09 o 
   4   4  10     1838.96     1837.71     36.58 o 
   5   4  10      235.58      205.33      9.03 o 
   6   4  10      908.04      811.82     15.84 o 
   7   4  10       70.76       55.09      7.01 o 
   8   4  10     1247.43     1333.38     20.78 o 
   9   4  10        3.71        2.28      2.96 o 
  10   4  10     3615.12     3831.31     55.91 o 
  11   4  10     1290.60     1295.35     25.31 o 
  12   4  10     1820.30     1837.67     34.92 o 
  13   4  10        2.15        4.03      5.51 o 
  14   4  10       88.05       70.63     10.98 o 
  15   4  10        0.60        7.88      5.13 o 
  16   4  10      142.81      152.80     18.24 o 
  17   4  10        5.37        5.63      5.60 o 
  18   4  10      477.05      507.46     30.79 o 
  19   4  10        6.38       11.26     10.80 o 
  20   4  10      189.69      142.98     36.00 o 
   1   5  10      505.19      503.12     15.16 o 
   2   5  10       10.64       13.76      4.35 o 
   3   5  10       25.73       25.77      4.50 o 
   4   5  10     3610.80     3660.48     52.98 o 
   5   5  10      418.93      446.99     10.50 o 
   6   5  10      244.30      219.15      6.68 o 
   7   5  10       76.34       90.17      8.36 o 
   8   5  10       13.91        8.13      3.68 o 
   9   5  10       38.48       41.59      5.99 o 
  10   5  10        7.70        9.59      3.10 o 
  11   5  10       24.39       14.72      4.34 o 
  12   5  10      393.15      383.19     11.73 o 
  13   5  10      485.73      476.48     20.03 o 
  14   5  10      410.27      409.32     21.45 o 
  15   5  10       24.35       17.04      7.27 o 
  16   5  10       22.76       15.42      9.50 o 
  17   5  10        3.99       17.09      8.00 o 
  18   5  10        0.69       15.52      7.06 o 
  19   5  10       32.64       33.36      9.54 o 
   0   6  10       12.65       11.04      4.22 o 
   1   6  10      684.87      686.73      8.76 o 
   2   6  10     2736.70     2816.89     42.64 o 
   3   6  10     1526.26     1527.70     23.77 o 
   4   6  10      255.68      220.29      7.68 o 
   5   6  10      544.53      430.16     13.30 o 
   6   6  10      381.68      375.59      9.08 o 
   7   6  10       48.90       44.43      6.93 o 
   8   6  10       84.74       66.84      8.00 o 
   9   6  10      644.57      588.13     18.74 o 
  10   6  10     1926.85     2179.31     54.42 o 
  11   6  10        7.02        2.10      7.39 o 
  12   6  10       86.13       81.88     12.94 o 
  13   6  10      293.56      307.78     12.78 o 
  14   6  10       29.53       32.16      8.90 o 
  15   6  10       99.47       76.66     15.48 o 
  16   6  10      544.29      559.63     19.19 o 
  17   6  10      105.22       79.75     17.91 o 
  18   6  10       87.12       85.33     21.51 o 
   1   7  10       76.85       80.99     11.85 o 
   2   7  10     1962.86     2034.09     49.89 o 
   3   7  10       12.19       14.50      4.67 o 
   4   7  10     1082.86     1124.23     28.26 o 
   5   7  10      831.79      828.61     22.61 o 
   6   7  10        0.16        5.42      7.39 o 
   7   7  10     2049.07     2212.98     56.73 o 
   8   7  10      519.64      571.80     17.22 o 
   9   7  10       24.45       34.75      8.23 o 
  10   7  10      386.62      380.63     13.48 o 
  11   7  10       26.84       26.30      7.24 o 
  12   7  10      366.13      406.58     17.12 o 
  13   7  10       23.37       22.75      8.60 o 
  14   7  10       76.69       60.00     11.24 o 
  15   7  10       17.58       17.93      8.77 o 
  16   7  10      144.82      125.66     21.98 o 
  17   7  10        3.95        1.03      7.41 o 
   0   8  10      426.63      440.23     20.32 o 
   1   8  10        0.77        8.10      6.81 o 
   2   8  10      519.00      548.28     23.99 o 
   3   8  10     1309.12     1302.37     34.02 o 
   4   8  10      151.05      149.12     31.21 o 
   5   8  10      374.29      388.49     15.68 o 
   6   8  10      312.53      351.05     13.69 o 
   7   8  10       22.11       18.07      5.34 o 
   8   8  10       30.61       33.49      6.20 o 
   9   8  10      106.22       87.84     14.65 o 
  10   8  10       26.69       20.06      5.97 o 
  11   8  10       60.65       45.36     10.30 o 
  12   8  10      311.47      344.55     19.32 o 
  13   8  10       51.73       33.65     10.80 o 
  14   8  10       33.17       35.54     10.21 o 
  15   8  10      445.60      481.82     28.22 o 
   1   9  10      247.85      208.01     16.44 o 
   2   9  10       23.76       15.07     10.88 o 
   3   9  10       50.49       44.78     10.65 o 
   4   9  10      631.67      696.21     27.44 o 
   5   9  10        4.41       12.58      6.66 o 
   6   9  10      277.92      295.42     29.02 o 
   7   9  10      227.40      202.74     38.92 o 
   8   9  10        0.12       -5.15     10.33 o 
   9   9  10      405.23      373.55     20.03 o 
  10   9  10        4.45       14.35      9.24 o 
  11   9  10        2.84        8.86     11.97 o 
  12   9  10       70.31       31.01     14.02 o 
  13   9  10        2.48       -6.53     13.71 o 
   0  10  10      527.16      482.14     34.43 o 
   1  10  10       35.33       40.65     10.95 o 
   2  10  10       47.67       37.40     11.50 o 
   3  10  10       14.63        7.33     11.26 o 
   4  10  10       28.36       31.80     13.03 o 
   5  10  10      529.54      539.42     33.71 o 
   6  10  10      106.93       85.82     29.02 o 
   7  10  10       55.03       39.38     14.99 o 
   8  10  10        0.95       -1.88      9.22 o 
   9  10  10       50.08       36.11     11.36 o 
  10  10  10      166.35      118.07     30.98 o 
   1  11  10      104.34      119.26     55.44 o 
   2  11  10        6.24       42.06     24.87 o 
   3  11  10       26.27       34.46     20.13 o 
   4  11  10      159.28      121.80     59.34 o 
   1   1  11    10209.55     9865.33     96.13 o 
   2   1  11      182.01      188.89      9.83 o 
   3   1  11      738.28      633.73     11.51 o 
   4   1  11     2626.60     2619.42     29.20 o 
   5   1  11      970.13     1025.96     18.46 o 
   6   1  11      177.74      172.80     15.49 o 
   7   1  11     3758.81     4143.31     57.06 o 
   8   1  11       81.27       79.66      8.43 o 
   9   1  11     1960.21     1903.86     28.02 o 
  10   1  11      303.79      259.24     13.45 o 
  11   1  11     3628.92     3860.13     66.02 o 
  12   1  11      112.76      129.04     17.08 o 
  13   1  11      596.30      566.86     12.12 o 
  14   1  11       25.76       21.73      5.02 o 
  15   1  11      670.65      695.21     22.78 o 
  16   1  11       27.98       22.68      7.52 o 
  17   1  11      267.13      290.53     22.52 o 
  18   1  11        0.04       -1.90      6.58 o 
  19   1  11      832.21     1000.21     27.34 o 
  20   1  11        7.70       12.91      6.56 o 
  21   1  11        5.39       15.87      7.16 o 
   0   2  11       22.67       29.54     10.88 o 
   1   2  11    17042.09    17670.17    206.76 o 
   2   2  11     2164.18     2287.58     25.90 o 
   3   2  11     2388.45     2504.13     33.12 o 
   4   2  11       17.89       20.20      5.16 o 
   5   2  11      193.05      188.71     12.43 o 
   6   2  11     2157.86     2183.09     34.06 o 
   7   2  11      973.45      956.77     16.90 o 
   8   2  11      137.48      137.91     15.86 o 
   9   2  11      341.52      395.10     11.96 o 
  10   2  11       21.94       21.33      5.66 o 
  11   2  11     1629.95     1674.53     33.76 o 
  12   2  11        0.12       -9.12      9.12 o 
  13   2  11        7.91        2.35      5.34 o 
  14   2  11        0.11        0.26      7.42 o 
  15   2  11       34.53       29.05      8.31 o 
  16   2  11      367.76      385.85     15.88 o 
  17   2  11      594.43      617.38     18.01 o 
  18   2  11       10.85       13.34      5.71 o 
  19   2  11      439.16      458.20     14.19 o 
  20   2  11       20.76       19.48      7.17 o 
  21   2  11      476.06      498.12     19.15 o 
   1   3  11      174.46      181.01     13.87 o 
   2   3  11     1531.68     1766.54     27.17 o 
   3   3  11     1127.70     1022.95     19.07 o 
   4   3  11      413.49      412.85     11.70 o 
   5   3  11      699.50      690.65     16.92 o 
   6   3  11       41.29       35.51      6.04 o 
   7   3  11      264.65      216.17     14.45 o 
   8   3  11      124.27      115.96      7.54 o 
   9   3  11      881.25      867.04     22.55 o 
  10   3  11       13.64        9.01      4.56 o 
  11   3  11      352.51      313.88     11.26 o 
  12   3  11      135.69      129.82     14.48 o 
  13   3  11        4.09       10.75      5.43 o 
  14   3  11      104.31      130.54     14.12 o 
  15   3  11      185.09      194.33     22.41 o 
  16   3  11       10.88       14.55      6.19 o 
  17   3  11      206.02      215.59     21.52 o 
  18   3  11      185.36      163.63     21.20 o 
  19   3  11      637.33      692.50     26.08 o 
  20   3  11      203.48      191.06     42.07 o 
   0   4  11     1494.15     1457.24     35.49 o 
   1   4  11     8863.86     8852.98     93.60 o 
   2   4  11        4.43        4.14      3.77 o 
   3   4  11     2328.55     2453.43     28.28 o 
   4   4  11        4.59        1.45      4.68 o 
   5   4  11      553.59      483.99     15.00 o 
   6   4  11       51.82       37.46      5.51 o 
   7   4  11      188.44      169.22      8.76 o 
   8   4  11      597.04      631.62     11.68 o 
   9   4  11      587.51      493.62     15.12 o 
  10   4  11        9.55        6.45      5.48 o 
  11   4  11       49.73       55.33      5.78 o 
  12   4  11       66.50       57.27      8.89 o 
  13   4  11      255.41      250.15     12.62 o 
  14   4  11       15.98       12.33      6.42 o 
  15   4  11     1406.97     1436.77     27.80 o 
  16   4  11       38.87       34.34      7.49 o 
  17   4  11        2.46       10.77      5.76 o 
  18   4  11       68.04       63.29     12.64 o 
  19   4  11       21.66       22.34      9.10 o 
  20   4  11        8.31       21.25      8.54 o 
   1   5  11      879.21      816.54     16.39 o 
   2   5  11      233.75      242.02      7.44 o 
   3   5  11     1028.06     1107.18     18.91 o 
   4   5  11     1830.51     1955.62     30.38 o 
   5   5  11      536.86      516.95     10.67 o 
   6   5  11      977.47      999.45     26.50 o 
   7   5  11      119.21      155.42     14.33 o 
   8   5  11     1829.66     1888.01     33.80 o 
   9   5  11     2618.83     2899.74     46.72 o 
  10   5  11      205.74      239.95     22.76 o 
  11   5  11        3.01        4.30      4.34 o 
  12   5  11      253.23      277.56     15.16 o 
  13   5  11      209.99      253.68     20.28 o 
  14   5  11       99.44       92.02     11.50 o 
  15   5  11        8.88       13.90      7.36 o 
  16   5  11        0.12       17.85      8.08 o 
  17   5  11      276.05      301.14     27.02 o 
  18   5  11       45.90       35.91      8.00 o 
  19   5  11       86.97       60.16     15.98 o 
   0   6  11      557.14      560.21     27.36 o 
   1   6  11     1219.37     1196.85     21.60 o 
   2   6  11       19.65       15.39      5.42 o 
   3   6  11      456.81      433.37      7.97 o 
   4   6  11      694.53      667.67     17.20 o 
   5   6  11      856.40      829.53     21.24 o 
   6   6  11      381.30      433.54     14.33 o 
   7   6  11      570.29      559.95     13.22 o 
   8   6  11       66.38       40.25      7.44 o 
   9   6  11       96.34       78.55     10.86 o 
  10   6  11      576.82      570.22     21.91 o 
  11   6  11     1249.94     1416.88     33.64 o 
  12   6  11       31.69       29.87      6.55 o 
  13   6  11      454.84      487.75     15.23 o 
  14   6  11        2.00       -2.05      6.92 o 
  15   6  11      280.70      286.32     23.99 o 
  16   6  11       61.16       45.02      9.87 o 
  17   6  11      102.62       81.35     20.02 o 
  18   6  11       42.65       30.26      7.46 o 
   1   7  11        9.19        5.78      4.34 o 
   2   7  11      112.75      110.04     12.32 o 
   3   7  11      384.80      441.00     13.47 o 
   4   7  11       63.15       61.57     10.08 o 
   5   7  11       56.62       57.84      8.45 o 
   6   7  11       16.43       18.57      6.22 o 
   7   7  11       72.25       58.64     10.58 o 
   8   7  11      140.86      113.25     15.87 o 
   9   7  11       28.82       19.25      6.99 o 
  10   7  11      171.42      173.44     22.18 o 
  11   7  11      755.27      805.99     21.90 o 
  12   7  11       51.26       49.33      9.99 o 
  13   7  11      155.30      113.58     19.63 o 
  14   7  11        8.13       11.34      8.36 o 
  15   7  11      514.19      525.99     26.50 o 
  16   7  11        4.82       14.52      7.67 o 
   0   8  11      450.16      479.63     23.25 o 
   1   8  11       34.10       37.94      9.06 o 
   2   8  11       39.33       41.93      8.86 o 
   3   8  11      794.11      761.31     21.56 o 
   4   8  11        7.46        9.14      8.54 o 
   5   8  11      163.31      132.02     22.60 o 
   6   8  11      315.17      323.92     20.76 o 
   7   8  11      123.01      104.11     16.17 o 
   8   8  11      191.05      191.41     14.98 o 
   9   8  11        3.81       14.47      5.90 o 
  10   8  11      121.88       88.34     15.47 o 
  11   8  11      516.08      553.32     16.15 o 
  12   8  11       28.80       21.54      8.05 o 
  13   8  11      263.05      278.75     19.56 o 
  14   8  11        4.33       11.22      8.10 o 
   1   9  11      162.79      154.46     32.64 o 
   2   9  11        7.00       21.09      8.87 o 
   3   9  11      265.49      319.43     23.38 o 
   4   9  11      199.45      158.54     36.27 o 
   5   9  11       16.86       12.24      7.85 o 
   6   9  11      181.67      177.13     38.13 o 
   7   9  11      216.34      259.03     35.58 o 
   8   9  11       76.51       72.11     20.68 o 
   9   9  11      239.78      192.18     49.00 o 
  10   9  11        1.16        7.47     16.71 o 
  11   9  11        4.59        9.44     11.10 o 
  12   9  11        1.53       12.32     11.69 o 
   0  10  11      255.84      381.77     62.18 o 
   1  10  11       28.54       19.81     11.38 o 
   2  10  11       26.22       18.12      8.25 o 
   3  10  11       90.80       79.81     18.72 o 
   4  10  11      210.70      199.23     19.30 o 
   5  10  11      682.96      797.81     36.35 o 
   6  10  11       70.77       62.13     16.55 o 
   7  10  11        0.05        3.90     14.97 o 
   8  10  11        0.11       18.49     11.19 o 
   9  10  11       73.11       50.63     13.66 o 
   0   0  12      161.41      202.37     31.51 o 
   1   0  12      567.43      570.28     17.68 o 
   2   0  12       45.89       37.27      8.91 o 
   3   0  12      308.09      289.42     13.52 o 
   4   0  12       98.80       85.08     12.98 o 
   5   0  12     3058.29     3208.90     62.38 o 
   6   0  12     6382.49     6182.72    102.72 o 
   7   0  12      127.85      127.69     21.08 o 
   8   0  12      193.70      161.83     19.28 o 
   9   0  12      281.03      239.71     30.85 o 
  10   0  12     8462.26     8157.13    226.16 o 
  11   0  12     3641.15     3848.78     91.61 o 
  12   0  12      277.77      254.66     29.33 o 
  13   0  12     5317.40     5892.74    249.48 o 
  14   0  12      357.73      402.47     29.42 o 
  15   0  12     2692.05     2731.82     89.49 o 
  16   0  12        0.37      -13.14     15.14 o 
  17   0  12      594.78      607.12     43.01 o 
  18   0  12      103.43       96.50     18.86 o 
  19   0  12       37.70       29.71     15.06 o 
  20   0  12      747.47      745.84     50.49 o 
  21   0  12      190.03      147.59     44.09 o 
   1   1  12       36.70       37.60      4.92 o 
   2   1  12     3222.11     3390.78     47.89 o 
   3   1  12     1085.35     1094.62     16.93 o 
   4   1  12        4.66        6.25      3.86 o 
   5   1  12      629.74      662.44     13.55 o 
   6   1  12     4888.63     5193.78     66.64 o 
   7   1  12       69.12       64.41      8.37 o 
   8   1  12     3312.72     3566.78     50.68 o 
   9   1  12       29.34       25.42      9.87 o 
  10   1  12      313.69      264.33     13.19 o 
  11   1  12      216.88      209.89     28.57 o 
  12   1  12      892.44      874.79     22.56 o 
  13   1  12      209.08      240.04     31.35 o 
  14   1  12     1498.60     1564.16     42.48 o 
  15   1  12      408.42      383.96     13.05 o 
  16   1  12        0.30       13.84      5.30 o 
  17   1  12      290.20      310.25     23.95 o 
  18   1  12       91.07       73.62     14.86 o 
  19   1  12       15.65       15.95      6.43 o 
  20   1  12        1.37        2.17      7.54 o 
  21   1  12       26.87       24.17      7.70 o 
   0   2  12      159.16      182.04     23.18 o 
   1   2  12     2335.25     2272.96     52.62 o 
   2   2  12       35.04       35.67      5.14 o 
   3   2  12      125.43      117.95     10.55 o 
   4   2  12      139.13      148.49      9.31 o 
   5   2  12        3.81        6.16      3.89 o 
   6   2  12        2.05       10.96      4.10 o 
   7   2  12      259.01      267.80     18.18 o 
   8   2  12       77.91       89.35     11.40 o 
   9   2  12        0.16        9.66      5.86 o 
  10   2  12       35.50       21.04      7.46 o 
  11   2  12      657.79      619.05     15.46 o 
  12   2  12       17.19       12.06      6.49 o 
  13   2  12     1439.62     1508.05     43.67 o 
  14   2  12       87.54       55.19     10.96 o 
  15   2  12      185.66      164.88     24.43 o 
  16   2  12      266.39      250.53     19.21 o 
  17   2  12       34.40       30.13      7.59 o 
  18   2  12       68.44       63.06     14.78 o 
  19   2  12        0.16        2.31      6.60 o 
  20   2  12       19.37       11.16      8.59 o 
   1   3  12      854.41      887.73     22.17 o 
   2   3  12       97.27      110.23     12.04 o 
   3   3  12      598.83      587.98     11.87 o 
   4   3  12      672.60      670.20     16.78 o 
   5   3  12       72.55       84.57      8.72 o 
   6   3  12       43.46       51.55      6.18 o 
   7   3  12      731.70      658.60     18.01 o 
   8   3  12     1339.39     1360.51     23.03 o 
   9   3  12      650.69      636.25     12.30 o 
  10   3  12        4.79        8.10      3.99 o 
  11   3  12      382.94      389.56     14.19 o 
  12   3  12       11.89        7.86      4.66 o 
  13   3  12      411.87      442.32     12.00 o 
  14   3  12        6.14        7.38      7.87 o 
  15   3  12      878.57      910.13     21.50 o 
  16   3  12      253.07      273.27     12.57 o 
  17   3  12      343.79      370.26     15.77 o 
  18   3  12       40.98       29.78      7.21 o 
  19   3  12       39.69       45.07      8.82 o 
  20   3  12      303.86      299.01     31.20 o 
   0   4  12     2640.05     2577.39     56.74 o 
   1   4  12      837.50      684.20     16.24 o 
   2   4  12      282.22      301.75     10.59 o 
   3   4  12     1213.76     1421.82     25.07 o 
   4   4  12      986.44     1008.09     22.63 o 
   5   4  12     1418.47     1356.46     25.04 o 
   6   4  12       55.45       69.86      9.00 o 
   7   4  12      380.67      343.67      9.98 o 
   8   4  12       45.29       30.62      7.60 o 
   9   4  12       83.26       70.47      7.29 o 
  10   4  12      917.60      946.94     26.37 o 
  11   4  12        3.39        9.56      4.81 o 
  12   4  12      188.09      173.35     20.24 o 
  13   4  12      746.70      850.96     23.54 o 
  14   4  12        0.22        3.69      4.88 o 
  15   4  12      482.41      551.16     13.97 o 
  16   4  12       33.23       22.07      6.68 o 
  17   4  12      584.38      586.13     16.73 o 
  18   4  12      101.99       79.13     16.11 o 
  19   4  12        8.63       13.44      6.54 o 
   1   5  12     1736.80     1813.07     29.09 o 
   2   5  12        0.67        9.84      3.99 o 
   3   5  12      150.74      141.92      8.01 o 
   4   5  12      407.53      416.42      7.72 o 
   5   5  12        1.28        3.92      6.52 o 
   6   5  12      304.75      296.04     12.95 o 
   7   5  12        5.51        9.97      4.31 o 
   8   5  12      275.62      258.26     11.51 o 
   9   5  12     1623.52     1718.65     32.47 o 
  10   5  12       38.58       27.28      4.92 o 
  11   5  12        0.50        7.00      7.53 o 
  12   5  12      134.03      109.61     16.86 o 
  13   5  12        0.60       14.33      7.24 o 
  14   5  12       18.32       22.61      4.96 o 
  15   5  12       71.20       55.86     12.33 o 
  16   5  12        0.29       10.50      8.65 o 
  17   5  12       82.32       67.44     13.18 o 
  18   5  12      274.88      242.94     30.97 o 
   0   6  12     3620.59     4099.70     84.10 o 
   1   6  12       57.23       45.27      8.35 o 
   2   6  12      226.04      226.81     10.65 o 
   3   6  12     1156.21     1149.07     27.44 o 
   4   6  12     1060.52     1082.66     27.46 o 
   5   6  12     1083.75     1127.92     33.00 o 
   6   6  12       45.62       21.84      7.18 o 
   7   6  12      110.14      158.18     16.17 o 
   8   6  12        9.23       12.75      4.48 o 
   9   6  12       15.06       23.03      5.52 o 
  10   6  12       47.99       36.52      7.47 o 
  11   6  12       66.56       57.58     11.03 o 
  12   6  12      509.90      468.45     15.81 o 
  13   6  12      455.73      475.94     20.62 o 
  14   6  12        1.27       22.61      7.97 o 
  15   6  12      913.90      988.26     26.82 o 
  16   6  12      180.42      157.46     29.22 o 
  17   6  12       13.11       17.18      7.83 o 
   1   7  12       85.14       75.85     11.90 o 
   2   7  12     1553.68     1542.42     43.40 o 
   3   7  12      180.94      211.75     13.57 o 
   4   7  12      658.36      682.23     19.80 o 
   5   7  12      233.24      212.34      8.91 o 
   6   7  12       26.84       24.36      8.25 o 
   7   7  12      987.76     1007.10     37.17 o 
   8   7  12       21.91        6.24      6.15 o 
   9   7  12       48.26       33.77      8.19 o 
  10   7  12        1.39       10.06      5.57 o 
  11   7  12        2.50       14.85      6.61 o 
  12   7  12      143.05      106.80     24.36 o 
  13   7  12       32.66       27.27      8.74 o 
  14   7  12        7.72       15.72      8.62 o 
  15   7  12      169.23      117.63     20.06 o 
  16   7  12       28.08       21.71      7.64 o 
   0   8  12     3602.80     4199.06    175.61 o 
   1   8  12      613.21      596.18     21.52 o 
   2   8  12      489.18      515.48     22.90 o 
   3   8  12     1282.53     1385.82     40.17 o 
   4   8  12      317.91      310.12     20.08 o 
   5   8  12      149.91      114.36     25.54 o 
   6   8  12      239.45      253.40     24.99 o 
   7   8  12      345.41      402.07     18.16 o 
   8   8  12        4.41        0.29      7.42 o 
   9   8  12        0.35        6.03      6.77 o 
  10   8  12      115.29       83.22     16.05 o 
  11   8  12      122.05       87.88     17.03 o 
  12   8  12        0.73       11.41      7.99 o 
  13   8  12       86.06       65.26     15.00 o 
  14   8  12       99.54       80.00     15.39 o 
   1   9  12      133.75      104.43     21.75 o 
   2   9  12      533.30      604.15     29.12 o 
   3   9  12        1.92       11.77      8.66 o 
   4   9  12      568.74      556.99     23.38 o 
   5   9  12      141.95      103.17     27.15 o 
   6   9  12       22.92       14.64      9.03 o 
   7   9  12       32.48       23.06      7.19 o 
   8   9  12       35.69       34.00      9.54 o 
   9   9  12     1034.64     1328.29     93.25 o 
  10   9  12        6.14       20.24     15.34 o 
  11   9  12       28.74       42.19     12.92 o 
   0  10  12      517.51      682.53    113.38 o 
   1  10  12       10.32       27.21      9.90 o 
   2  10  12       24.03       52.54     10.46 o 
   3  10  12       92.48       95.43     20.42 o 
   4  10  12       45.70       29.01     12.73 o 
   5  10  12      182.33      146.23     42.21 o 
   6  10  12        9.44       16.52     11.69 o 
   7  10  12       14.04        0.95     10.30 o 
   1   1  13        1.24        7.70      3.77 o 
   2   1  13     1629.70     1787.45     26.18 o 
   3   1  13     1016.58      916.67     17.39 o 
   4   1  13     4363.67     4587.09     63.80 o 
   5   1  13      227.33      219.78     11.42 o 
   6   1  13     5946.23     6185.42    155.29 o 
   7   1  13      306.58      311.46     15.87 o 
   8   1  13     2406.00     2516.30     45.41 o 
   9   1  13        7.66       11.53      6.79 o 
  10   1  13      758.33      759.27     15.35 o 
  11   1  13      636.40      614.06     21.38 o 
  12   1  13     1061.43     1086.17     26.43 o 
  13   1  13        0.35        9.45      6.66 o 
  14   1  13     1825.14     2071.49     48.41 o 
  15   1  13       27.63       21.03      7.08 o 
  16   1  13       10.80        9.90      8.20 o 
  17   1  13      450.11      524.21     23.85 o 
  18   1  13      190.36      153.19     29.41 o 
  19   1  13        0.21       15.23      5.82 o 
  20   1  13        9.31       14.75      7.63 o 
   0   2  13      249.64      235.61     11.25 o 
   1   2  13        0.94        6.29      4.57 o 
   2   2  13     1121.35     1139.03     17.43 o 
   3   2  13       25.89       21.50      4.75 o 
   4   2  13     2178.14     2270.78     27.77 o 
   5   2  13     1262.15     1282.44     19.00 o 
   6   2  13     4492.46     4808.86     72.63 o 
   7   2  13        3.02        6.60      5.82 o 
   8   2  13      707.27      716.89     13.26 o 
   9   2  13       73.21       94.40     10.89 o 
  10   2  13      149.04      113.14     12.70 o 
  11   2  13      562.09      566.88     14.51 o 
  12   2  13      277.61      272.49     27.34 o 
  13   2  13     1144.38     1192.67     28.12 o 
  14   2  13        0.04       11.39      8.05 o 
  15   2  13     1391.87     1526.66     30.78 o 
  16   2  13      498.94      521.66     20.78 o 
  17   2  13       20.29       14.06      6.62 o 
  18   2  13      154.81      108.70     24.27 o 
  19   2  13      105.85       73.77     15.46 o 
  20   2  13       83.39       60.93     13.96 o 
   1   3  13     1347.16     1435.32     22.39 o 
   2   3  13       39.15       53.05      8.02 o 
   3   3  13      390.19      360.91     10.15 o 
   4   3  13      120.36      111.40     12.71 o 
   5   3  13       43.77       40.86      5.44 o 
   6   3  13       34.07       24.15      5.43 o 
   7   3  13       96.37      112.16     10.20 o 
   8   3  13     1101.87     1121.86     19.62 o 
   9   3  13      160.58      155.61     17.02 o 
  10   3  13       24.70       35.95      5.23 o 
  11   3  13      311.00      322.02     13.38 o 
  12   3  13      920.83      962.68     26.04 o 
  13   3  13      138.41      123.41     15.75 o 
  14   3  13      597.93      583.55     22.00 o 
  15   3  13       22.62       13.51      7.24 o 
  16   3  13      141.51      101.80     20.93 o 
  17   3  13       25.65       17.96      5.75 o 
  18   3  13        0.91        9.31      4.60 o 
  19   3  13      155.12      119.76     25.16 o 
   0   4  13     1647.89     1798.27     44.50 o 
   1   4  13      542.33      541.12     15.97 o 
   2   4  13      559.48      605.47     17.00 o 
   3   4  13      173.25      148.04      6.90 o 
   4   4  13       13.41       13.44      6.62 o 
   5   4  13        0.10       -0.02      4.75 o 
   6   4  13      253.44      258.92     12.06 o 
   7   4  13        6.16       13.78      3.69 o 
   8   4  13      436.51      385.23     10.66 o 
   9   4  13      545.39      569.79     12.84 o 
  10   4  13     1252.21     1276.36     38.11 o 
  11   4  13       23.11       22.92      5.62 o 
  12   4  13      428.75      433.33     14.90 o 
  13   4  13      922.12     1022.72     26.74 o 
  14   4  13       28.26       22.34      6.64 o 
  15   4  13      275.93      289.26     17.96 o 
  16   4  13       13.82       23.88      6.86 o 
  17   4  13        1.29        7.61      5.96 o 
  18   4  13      251.40      274.02     27.50 o 
  19   4  13       53.96       29.47      9.27 o 
   1   5  13       67.14       83.45     10.68 o 
   2   5  13      161.94      192.93     15.57 o 
   3   5  13       12.07        0.05      6.02 o 
   4   5  13     3660.29     3945.72     56.11 o 
   5   5  13       62.47       72.69      8.91 o 
   6   5  13      164.83      144.01     14.03 o 
   7   5  13      180.42      170.87     10.86 o 
   8   5  13      286.07      259.36     11.61 o 
   9   5  13       45.76       38.79      6.60 o 
  10   5  13       23.54       27.88      8.09 o 
  11   5  13      131.75      139.57     20.34 o 
  12   5  13      451.71      458.11     24.72 o 
  13   5  13       19.65       10.62      8.34 o 
  14   5  13      537.97      548.45     18.72 o 
  15   5  13       54.01       34.66      8.85 o 
  16   5  13       30.55       33.00     11.43 o 
  17   5  13        2.81       17.45     18.40 o 
  18   5  13      270.87      307.59     29.16 o 
   0   6  13      346.80      320.51     19.51 o 
   1   6  13      566.67      552.17     12.51 o 
   2   6  13       80.31       85.02      7.00 o 
   3   6  13       54.83       50.50      8.94 o 
   4   6  13      113.59      112.65     11.36 o 
   5   6  13       86.38       75.96     11.77 o 
   6   6  13      128.78      118.17     15.77 o 
   7   6  13       98.05      109.42     13.14 o 
   8   6  13      125.63      111.56     15.58 o 
   9   6  13        0.60        6.16      5.63 o 
  10   6  13      533.05      521.50     21.82 o 
  11   6  13        0.50       10.48      4.91 o 
  12   6  13      306.39      314.26     22.03 o 
  13   6  13        6.98       -0.72      6.83 o 
  14   6  13       49.34       36.80     10.50 o 
  15   6  13        0.12       -3.76      9.47 o 
  16   6  13      546.31      578.81     26.05 o 
   1   7  13      196.31      199.67     15.86 o 
   2   7  13      126.93      143.87     21.58 o 
   3   7  13       12.41        7.17      6.32 o 
   4   7  13       38.42       32.87      6.57 o 
   5   7  13        1.18        4.88      5.92 o 
   6   7  13        0.72        6.81      5.62 o 
   7   7  13       35.00       38.93      8.48 o 
   8   7  13      730.02      696.13     25.40 o 
   9   7  13      648.06      687.90     21.23 o 
  10   7  13       68.61       54.29     12.13 o 
  11   7  13      210.48      168.55     32.71 o 
  12   7  13      518.26      528.02     26.37 o 
  13   7  13       97.16       66.80     17.10 o 
  14   7  13      142.81      128.77     24.00 o 
  15   7  13       88.19       66.38     29.49 o 
   0   8  13       32.59       17.73     14.73 o 
   1   8  13        9.10       -0.59      7.78 o 
   2   8  13       99.79       89.03     13.30 o 
   3   8  13       50.73       56.88     14.86 o 
   4   8  13        0.15      -12.92     12.92 o 
   5   8  13       82.87       67.29     20.11 o 
   6   8  13       17.95       21.62     10.66 o 
   7   8  13        0.80       10.85      5.76 o 
   8   8  13      273.52      287.80     19.75 o 
   9   8  13      219.97      287.32     18.74 o 
  10   8  13      207.96      255.76     33.02 o 
  11   8  13       80.70       77.69     16.00 o 
  12   8  13        2.59        3.50     10.00 o 
  13   8  13       19.93       21.13      8.87 o 
   1   9  13        4.10        8.87     10.47 o 
   2   9  13       56.67       38.83      9.23 o 
   3   9  13       92.53       73.17     21.62 o 
   4   9  13      386.66      403.80     37.39 o 
   5   9  13       50.37       38.92     15.12 o 
   6   9  13       15.75       21.49      7.33 o 
   7   9  13       41.45       40.42     12.59 o 
   8   9  13      567.43      627.81     30.65 o 
   9   9  13      135.81      173.78     20.27 o 
  10   9  13       28.04       37.97     15.32 o 
   0  10  13     1545.09     1924.81    187.34 o 
   1  10  13        6.33       17.46      9.56 o 
   2  10  13       32.14       33.48     12.55 o 
   3  10  13       38.07       27.94      8.40 o 
   4  10  13      130.40       85.79     22.26 o 
   5  10  13       14.17       19.37      8.78 o 
   6  10  13      230.44      259.74     40.22 o 
   0   0  14      431.65      488.17     17.94 o 
   1   0  14     7926.46     7817.40    122.69 o 
   2   0  14     2145.22     2236.92     38.13 o 
   3   0  14      782.35      845.88     24.67 o 
   4   0  14        5.69       23.26      7.01 o 
   5   0  14    12097.90    13076.75    400.65 o 
   6   0  14      263.47      247.62     24.36 o 
   7   0  14       63.26       72.77     13.39 o 
   8   0  14     2548.50     2729.03    108.97 o 
   9   0  14     2081.90     2223.84     59.08 o 
  10   0  14      925.56     1072.29     33.24 o 
  11   0  14     1547.63     1696.84     71.27 o 
  12   0  14      249.90      243.69     41.95 o 
  13   0  14      175.97      145.55     29.04 o 
  14   0  14      323.12      328.94     24.00 o 
  15   0  14     1666.51     1803.50     46.81 o 
  16   0  14        0.89        5.61     12.78 o 
  17   0  14      562.27      634.62     31.46 o 
  18   0  14       25.29       35.89     12.27 o 
  19   0  14       30.64       23.33     10.64 o 
  20   0  14      168.53      131.67     36.29 o 
   1   1  14      827.45      778.67     12.62 o 
   2   1  14       11.62        9.50      5.51 o 
   3   1  14     2976.01     3043.54     34.31 o 
   4   1  14     1657.95     1717.32     27.67 o 
   5   1  14      368.49      391.19     11.35 o 
   6   1  14      262.14      273.24     10.38 o 
   7   1  14     1587.84     1680.79     30.14 o 
   8   1  14       32.23       31.54      7.48 o 
   9   1  14      365.43      383.99     18.22 o 
  10   1  14      322.60      264.40     20.32 o 
  11   1  14      704.12      757.83     25.27 o 
  12   1  14       11.65        3.85      8.55 o 
  13   1  14      285.39      254.01     16.97 o 
  14   1  14      272.27      280.63     20.06 o 
  15   1  14        2.21       -0.01      7.30 o 
  16   1  14       94.39       88.81     14.10 o 
  17   1  14      362.53      410.08     18.77 o 
  18   1  14        8.63        8.48      7.28 o 
  19   1  14      251.07      195.98     40.46 o 
   0   2  14      194.97      201.19     13.88 o 
   1   2  14        5.47        5.42      4.16 o 
   2   2  14       22.46       28.41      6.51 o 
   3   2  14        3.27        8.78      3.85 o 
   4   2  14      588.41      592.84     13.22 o 
   5   2  14       54.43       53.94      8.57 o 
   6   2  14       65.18       55.92      8.59 o 
   7   2  14       55.13       42.79      8.32 o 
   8   2  14      962.44      924.89     19.29 o 
   9   2  14       52.63       46.40      8.50 o 
  10   2  14       38.11       23.21      5.93 o 
  11   2  14      295.84      285.24     18.23 o 
  12   2  14      323.19      325.29     19.93 o 
  13   2  14      381.49      394.75     18.77 o 
  14   2  14       18.74        9.80      8.86 o 
  15   2  14      295.19      260.56     20.30 o 
  16   2  14       34.35       26.20      7.48 o 
  17   2  14      132.51      124.88     21.39 o 
  18   2  14       95.20       70.97     13.67 o 
  19   2  14        7.98       18.25      6.22 o 
   1   3  14       68.53       79.47      8.42 o 
   2   3  14      755.67      765.04     13.26 o 
   3   3  14       27.20       28.60      7.17 o 
   4   3  14     2659.39     2831.20     41.30 o 
   5   3  14       28.08       22.20      5.39 o 
   6   3  14     1677.27     1769.45     30.09 o 
   7   3  14     1501.54     1533.16     32.05 o 
   8   3  14      209.22      217.66     10.98 o 
   9   3  14      813.98      893.35     24.14 o 
  10   3  14     1858.04     1916.35     45.65 o 
  11   3  14      527.88      481.77     13.01 o 
  12   3  14      659.63      719.14     20.72 o 
  13   3  14     1093.52     1046.54     25.80 o 
  14   3  14      177.24      176.96     21.58 o 
  15   3  14       79.19       73.12     13.35 o 
  16   3  14       19.82       20.85      6.57 o 
  17   3  14       14.28       22.53      6.93 o 
  18   3  14        0.99        4.42      7.19 o 
  19   3  14       28.76       30.37      9.57 o 
   0   4  14      299.57      317.53     20.64 o 
   1   4  14     1204.31     1279.01     23.81 o 
   2   4  14      967.36     1056.88     20.74 o 
   3   4  14        1.28        9.80      3.14 o 
   4   4  14       48.53       48.48      7.87 o 
   5   4  14     2521.39     2725.24     37.08 o 
   6   4  14     1242.16     1224.79     21.63 o 
   7   4  14       73.60       75.95      7.61 o 
   8   4  14      275.97      325.62     13.21 o 
   9   4  14      451.91      406.81     20.37 o 
  10   4  14       48.80       43.76      7.57 o 
  11   4  14      348.71      337.73     10.67 o 
  12   4  14       78.51       63.40     10.33 o 
  13   4  14      136.30       93.84     15.22 o 
  14   4  14      112.83      105.18     19.46 o 
  15   4  14      199.26      179.43     32.08 o 
  16   4  14      499.43      525.45     22.45 o 
  17   4  14      154.76      140.51     28.24 o 
  18   4  14       20.05       13.90      9.59 o 
   1   5  14     2451.94     2549.33     49.27 o 
   2   5  14       12.15       18.81      4.63 o 
   3   5  14     4039.92     4346.63     72.28 o 
   4   5  14      230.35      220.87     20.38 o 
   5   5  14      314.86      333.12     11.00 o 
   6   5  14       43.02       35.37      6.71 o 
   7   5  14       15.96       17.94      3.47 o 
   8   5  14      258.45      258.86      9.68 o 
   9   5  14      249.71      249.37     24.00 o 
  10   5  14       62.51       44.24     11.44 o 
  11   5  14       79.10       59.45     12.57 o 
  12   5  14       45.41       35.16     10.27 o 
  13   5  14       34.12       28.95     10.72 o 
  14   5  14       55.23       47.70     12.07 o 
  15   5  14        9.78       10.62      8.36 o 
  16   5  14        0.83       11.46      5.84 o 
  17   5  14      236.36      198.51     42.54 o 
   0   6  14     1286.51     1359.73     60.45 o 
   1   6  14        0.71        4.19      6.33 o 
   2   6  14     1092.76     1167.42     31.67 o 
   3   6  14       27.49       22.87      6.81 o 
   4   6  14        7.65        8.24      5.88 o 
   5   6  14        0.23        8.71      7.65 o 
   6   6  14      408.36      400.81     14.06 o 
   7   6  14       54.34       37.20      7.64 o 
   8   6  14     1705.77     1872.28     43.01 o 
   9   6  14       17.30        9.62      6.50 o 
  10   6  14      386.47      408.85     20.63 o 
  11   6  14        9.08        8.68      9.20 o 
  12   6  14       14.90        7.15      6.49 o 
  13   6  14       59.60       36.43      7.19 o 
  14   6  14      160.07      171.99     35.36 o 
  15   6  14       50.67       46.15     13.65 o 
  16   6  14      268.48      264.02     37.89 o 
   1   7  14       44.23       44.78     11.96 o 
   2   7  14      451.34      467.37     20.44 o 
   3   7  14      189.18      147.29     26.13 o 
   4   7  14       50.33       46.62     10.34 o 
   5   7  14       25.35       15.02      7.76 o 
   6   7  14      181.86      146.24     22.30 o 
   7   7  14      310.64      308.33     18.48 o 
   8   7  14      295.54      270.87     17.24 o 
   9   7  14        5.66        4.85      7.28 o 
  10   7  14        7.05       20.39      6.49 o 
  11   7  14       25.56       32.02      8.29 o 
  12   7  14       52.92       35.26     11.04 o 
  13   7  14       15.82        0.08      8.60 o 
  14   7  14       97.93       55.89     16.63 o 
   0   8  14      485.13      417.23     39.59 o 
   1   8  14      188.17      149.25     25.59 o 
   2   8  14     1440.96     1613.02     45.42 o 
   3   8  14       29.17       21.17      7.95 o 
   4   8  14        0.41       14.94      9.13 o 
   5   8  14      948.95     1029.83     32.20 o 
   6   8  14       58.73       53.91     13.05 o 
   7   8  14      337.01      329.53     19.16 o 
   8   8  14      221.09      194.10     35.23 o 
   9   8  14      195.70      162.93     24.85 o 
  10   8  14      254.58      287.53     40.74 o 
  11   8  14      522.64      559.44     46.24 o 
  12   8  14        3.34        0.66     11.73 o 
   1   9  14      526.95      537.20     24.67 o 
   2   9  14      573.10      652.71     22.46 o 
   3   9  14      369.36      447.37     25.20 o 
   4   9  14      166.47      124.79     31.33 o 
   5   9  14       45.98       40.06     11.87 o 
   6   9  14       11.49        9.86     10.03 o 
   7   9  14      394.90      408.83     22.03 o 
   8   9  14       55.12       46.95     12.28 o 
   9   9  14      443.59      441.00     30.28 o 
   0  10  14      591.26      588.69     63.43 o 
   1  10  14      132.58       89.50     27.69 o 
   2  10  14       79.96       61.80     22.79 o 
   3  10  14       42.42       34.68     12.47 o 
   1   1  15     1301.59     1376.64     23.21 o 
   2   1  15     2912.58     2968.07     42.52 o 
   3   1  15     1282.93     1295.43     21.74 o 
   4   1  15        9.98        8.15      5.98 o 
   5   1  15      853.48      906.18     14.78 o 
   6   1  15     1810.96     1828.27     28.93 o 
   7   1  15      376.90      394.99     18.05 o 
   8   1  15        0.63        4.47      6.40 o 
   9   1  15        4.56        4.13      5.33 o 
  10   1  15     1372.09     1371.38     32.19 o 
  11   1  15     1122.49     1200.20     32.46 o 
  12   1  15     1162.31     1211.94     35.64 o 
  13   1  15       36.02       19.06      5.74 o 
  14   1  15      632.52      640.77     28.94 o 
  15   1  15      397.11      397.95     18.12 o 
  16   1  15      108.92       81.14     14.49 o 
  17   1  15        4.50       10.18      6.05 o 
  18   1  15       28.79       33.29      8.86 o 
  19   1  15      332.71      390.27     21.21 o 
   0   2  15     7737.01     7416.30    150.09 o 
   1   2  15     1884.81     2095.53     34.13 o 
   2   2  15      102.65      115.42     10.49 o 
   3   2  15       56.60       70.20      7.61 o 
   4   2  15       16.80       29.73      4.84 o 
   5   2  15        3.80        7.42      3.49 o 
   6   2  15      332.38      303.06     14.38 o 
   7   2  15     1320.62     1377.53     22.71 o 
   8   2  15     2610.84     2853.63     45.72 o 
   9   2  15       59.43       65.11      9.44 o 
  10   2  15     1736.53     1897.53     50.53 o 
  11   2  15      580.22      557.16     17.99 o 
  12   2  15      176.85      153.92     19.47 o 
  13   2  15      413.11      415.58     20.31 o 
  14   2  15      377.00      445.65     37.23 o 
  15   2  15        2.38        6.21      6.10 o 
  16   2  15      109.81       98.94     19.59 o 
  17   2  15      236.88      261.36     17.92 o 
  18   2  15      327.07      291.26     22.75 o 
   1   3  15       16.86       17.39      6.16 o 
   2   3  15      422.98      400.71     11.04 o 
   3   3  15       18.06       26.86      5.29 o 
   4   3  15      880.66      862.73     16.01 o 
   5   3  15      110.63      119.52     10.62 o 
   6   3  15     1636.27     1685.42     29.27 o 
   7   3  15      138.54      113.98     11.72 o 
   8   3  15     1367.69     1445.32     26.91 o 
   9   3  15       46.60       36.19      6.07 o 
  10   3  15       65.82       63.33     11.00 o 
  11   3  15        1.65        4.64      6.20 o 
  12   3  15       65.27       49.13      7.12 o 
  13   3  15      152.71      109.38     16.43 o 
  14   3  15      693.59      750.55     24.18 o 
  15   3  15        1.13        6.58      5.69 o 
  16   3  15        1.37       15.98      5.88 o 
  17   3  15       48.06       29.72      9.76 o 
  18   3  15       92.10       57.99     16.00 o 
   0   4  15        6.38       17.69      7.82 o 
   1   4  15        7.78       -2.66      5.21 o 
   2   4  15      500.94      503.95     14.20 o 
   3   4  15      279.69      273.89     18.61 o 
   4   4  15      849.66      911.18     19.55 o 
   5   4  15      778.14      755.23     18.53 o 
   6   4  15      904.03      904.76     21.68 o 
   7   4  15      218.15      211.35     12.68 o 
   8   4  15      872.62      915.95     23.15 o 
   9   4  15       46.28       32.80      6.05 o 
  10   4  15      175.32      149.55     18.85 o 
  11   4  15      616.30      572.64     17.62 o 
  12   4  15        2.87        6.31      5.53 o 
  13   4  15       58.29       36.94      8.78 o 
  14   4  15        3.34        1.92      7.99 o 
  15   4  15      216.64      172.68     30.40 o 
  16   4  15      191.20      178.04     31.36 o 
  17   4  15       86.09       86.39     18.88 o 
   1   5  15        5.75        4.80      8.16 o 
   2   5  15     1007.67     1044.06     21.78 o 
   3   5  15      759.25      681.38     22.24 o 
   4   5  15      215.29      199.89     17.76 o 
   5   5  15      162.23      172.11     16.88 o 
   6   5  15       25.56       30.85      5.58 o 
   7   5  15        1.18        3.56      6.80 o 
   8   5  15      580.65      578.19     21.14 o 
   9   5  15      162.09      136.77     19.39 o 
  10   5  15      765.70      792.24     19.69 o 
  11   5  15       37.48       35.94     10.66 o 
  12   5  15       94.92       89.61     15.70 o 
  13   5  15      158.81      148.68     29.50 o 
  14   5  15       76.69       57.77     13.27 o 
  15   5  15        0.09        6.38      7.06 o 
  16   5  15        6.51       21.35      7.81 o 
   0   6  15      451.43      444.64     32.82 o 
   1   6  15       78.80       71.91     10.65 o 
   2   6  15       44.37       42.28      7.80 o 
   3   6  15        1.26       12.29     12.15 o 
   4   6  15     1111.14     1170.97     34.63 o 
   5   6  15        1.21       -5.89      7.53 o 
   6   6  15      275.52      287.16     12.09 o 
   7   6  15       55.91       36.46      9.67 o 
   8   6  15        3.92        7.54      7.19 o 
   9   6  15       34.16       38.61      8.17 o 
  10   6  15      164.91      159.55     28.90 o 
  11   6  15       25.07       16.11      7.67 o 
  12   6  15      538.32      549.88     24.93 o 
  13   6  15        6.34       20.08      7.45 o 
  14   6  15        4.31       10.83      8.90 o 
  15   6  15       13.19        2.46     10.83 o 
   1   7  15      184.66      152.89     20.93 o 
   2   7  15       15.93        8.44      5.90 o 
   3   7  15      289.37      278.64     16.59 o 
   4   7  15     1009.81     1087.30     38.61 o 
   5   7  15       88.64       56.40     13.18 o 
   6   7  15      388.65      401.81     18.84 o 
   7   7  15      384.62      454.42     25.92 o 
   8   7  15      189.37      192.07     18.36 o 
   9   7  15        1.58        5.26      6.30 o 
  10   7  15        8.99        4.36      7.76 o 
  11   7  15      160.86      184.07     17.78 o 
  12   7  15        8.85        7.35      6.78 o 
  13   7  15      226.53      222.90     24.31 o 
   0   8  15        9.79       12.56      9.58 o 
   1   8  15       19.19       23.81      7.02 o 
   2   8  15      112.14       97.15     16.43 o 
   3   8  15       16.29       14.71     11.08 o 
   4   8  15        4.16       13.66      9.48 o 
   5   8  15        4.80       18.40      9.99 o 
   6   8  15       98.71       80.79     18.49 o 
   7   8  15      226.03      232.34     25.84 o 
   8   8  15       33.10       28.41      8.55 o 
   9   8  15       25.19       16.33     10.50 o 
  10   8  15        0.24        1.29     10.86 o 
  11   8  15       50.58       36.87     16.22 o 
   1   9  15        0.11       10.62      7.64 o 
   2   9  15       18.46        6.31      8.33 o 
   3   9  15        3.59       16.67     11.25 o 
   4   9  15       37.21       37.76     13.62 o 
   5   9  15       37.37       20.28     10.34 o 
   6   9  15       11.51       11.30      5.93 o 
   7   9  15       31.25       27.43      7.39 o 
   0   0  16     2346.32     2500.54     62.54 o 
   1   0  16        1.50       10.39      5.71 o 
   2   0  16       10.87       10.90      6.53 o 
   3   0  16     1430.68     1502.51     28.36 o 
   4   0  16     2010.10     2042.89     43.22 o 
   5   0  16      104.20      116.75     16.86 o 
   6   0  16       87.07      108.76     14.51 o 
   7   0  16      537.82      582.40     20.19 o 
   8   0  16     1210.15     1239.74     38.62 o 
   9   0  16      570.93      594.84     27.04 o 
  10   0  16     1656.60     1922.37     73.76 o 
  11   0  16     1652.33     1678.00     60.47 o 
  12   0  16      134.24      138.35     21.54 o 
  13   0  16        9.59       -3.03      8.82 o 
  14   0  16      798.58      709.22     42.51 o 
  15   0  16       22.61       37.62     15.90 o 
  16   0  16      269.55      247.25     50.85 o 
  17   0  16      647.39      745.25     38.08 o 
  18   0  16       34.31       25.81     13.62 o 
   1   1  16      632.81      637.89     10.21 o 
   2   1  16      786.54      799.01     10.49 o 
   3   1  16       41.67       45.10      6.80 o 
   4   1  16      405.13      442.29     10.24 o 
   5   1  16       19.94       25.30      4.83 o 
   6   1  16      519.61      508.93     10.66 o 
   7   1  16       42.58       41.71      8.03 o 
   8   1  16      929.71      997.07     25.16 o 
   9   1  16     1191.71     1193.05     31.83 o 
  10   1  16       48.96       25.68      7.69 o 
  11   1  16       38.74       32.65     11.24 o 
  12   1  16      340.06      369.37     21.42 o 
  13   1  16       22.75       18.99      7.38 o 
  14   1  16       63.37       44.31     10.86 o 
  15   1  16        4.27       13.41      6.40 o 
  16   1  16       11.20        9.65      8.84 o 
  17   1  16      177.64      100.50     22.96 o 
  18   1  16        7.54       15.24     18.40 o 
   0   2  16     1825.00     1911.53     41.03 o 
   1   2  16      160.95      167.89     13.62 o 
   2   2  16       48.06       58.05      6.38 o 
   3   2  16        0.29        3.36      3.71 o 
   4   2  16      583.22      602.07     17.30 o 
   5   2  16      450.22      445.36     11.85 o 
   6   2  16      205.32      218.12     20.70 o 
   7   2  16      116.61      118.55     12.02 o 
   8   2  16      195.07      173.90     12.01 o 
   9   2  16       43.15       30.46      5.15 o 
  10   2  16       14.01       25.56      7.43 o 
  11   2  16      173.80      176.28     20.26 o 
  12   2  16      200.72      195.83     25.30 o 
  13   2  16      669.81      697.19     22.86 o 
  14   2  16        2.11        4.17      6.31 o 
  15   2  16        9.58       14.89      6.37 o 
  16   2  16      176.51      153.65     29.00 o 
  17   2  16       15.36       16.83      7.14 o 
  18   2  16       95.86       71.08     14.30 o 
   1   3  16     2552.32     2711.67     39.17 o 
   2   3  16     2562.10     2798.46     38.23 o 
   3   3  16      371.26      414.98     14.06 o 
   4   3  16       91.40       80.74      8.74 o 
   5   3  16        5.19        7.09      7.93 o 
   6   3  16      444.22      468.97     13.30 o 
   7   3  16      165.04      173.79     10.93 o 
   8   3  16        4.66        7.99      4.89 o 
   9   3  16     1272.01     1306.80     27.95 o 
  10   3  16      135.94      119.64     16.59 o 
  11   3  16     1194.35     1344.62     24.42 o 
  12   3  16        6.06        7.91      5.40 o 
  13   3  16       62.56       62.59     10.53 o 
  14   3  16      879.05      936.53     23.79 o 
  15   3  16      200.12      147.95     23.98 o 
  16   3  16      145.30      117.31     19.92 o 
  17   3  16      197.53      144.16     29.86 o 
   0   4  16       93.42       80.46     13.40 o 
   1   4  16      243.92      200.07     11.99 o 
   2   4  16       82.51       95.95     11.75 o 
   3   4  16      138.99      132.37     15.19 o 
   4   4  16      181.62      171.10     15.34 o 
   5   4  16     1161.99     1223.05     29.45 o 
   6   4  16      538.00      529.66     19.59 o 
   7   4  16      529.26      559.14     18.53 o 
   8   4  16       83.82       86.13     12.05 o 
   9   4  16      406.73      425.51     16.30 o 
  10   4  16      179.79      157.25     17.56 o 
  11   4  16     1746.09     1987.53     34.22 o 
  12   4  16        1.34       11.61      7.28 o 
  13   4  16       66.57       40.18      9.81 o 
  14   4  16        0.22        4.91      6.71 o 
  15   4  16       66.84       62.20     15.39 o 
  16   4  16       37.86       31.55      8.82 o 
   1   5  16       22.15       21.34      6.58 o 
   2   5  16      256.79      249.57     13.08 o 
   3   5  16      350.66      377.83     14.97 o 
   4   5  16        3.90        8.11      5.95 o 
   5   5  16        1.81        4.08      5.09 o 
   6   5  16        2.33       11.12      5.59 o 
   7   5  16      249.39      295.55     21.99 o 
   8   5  16      459.32      413.62     15.56 o 
   9   5  16      237.75      170.95     25.61 o 
  10   5  16      264.48      278.03     19.73 o 
  11   5  16       59.14       46.81     10.25 o 
  12   5  16      296.77      289.19     20.88 o 
  13   5  16     1053.96     1227.17     60.90 o 
  14   5  16        5.82       11.41      6.75 o 
  15   5  16      424.75      452.07     27.68 o 
   0   6  16       15.20        9.17      7.23 o 
   1   6  16       85.20       53.49      7.95 o 
   2   6  16        6.31        9.66      5.79 o 
   3   6  16      422.73      442.98     26.39 o 
   4   6  16       22.34       22.94      6.22 o 
   5   6  16      137.91      149.87     18.43 o 
   6   6  16       36.41       36.90      9.26 o 
   7   6  16      434.18      417.09     17.78 o 
   8   6  16      243.81      291.84     25.35 o 
   9   6  16        4.52       11.25      5.08 o 
  10   6  16        0.07       -3.37      9.41 o 
  11   6  16      205.41      143.24     28.21 o 
  12   6  16        8.52        6.98      5.94 o 
  13   6  16      389.18      371.80     21.79 o 
  14   6  16        9.02       21.24      9.88 o 
   1   7  16      118.38       91.69     16.09 o 
   2   7  16        2.83        6.89      5.22 o 
   3   7  16       13.80       27.98      7.70 o 
   4   7  16       55.22       37.39     12.74 o 
   5   7  16        0.02       10.70      9.50 o 
   6   7  16       30.22       16.27      9.50 o 
   7   7  16       11.27       31.08      9.25 o 
   8   7  16      261.10      263.23     20.42 o 
   9   7  16      179.28      139.21     30.07 o 
  10   7  16       56.30       44.42     12.13 o 
  11   7  16      203.10      135.45     33.47 o 
  12   7  16       22.07       21.64      9.12 o 
   0   8  16     1539.42     1624.12     40.14 o 
   1   8  16     1192.60     1305.25     40.88 o 
   2   8  16        0.03        7.06      8.98 o 
   3   8  16      636.75      709.19     25.62 o 
   4   8  16      357.03      377.30     24.17 o 
   5   8  16      306.33      366.83     46.77 o 
   6   8  16       76.15       64.13     14.46 o 
   7   8  16        3.09       10.46      7.60 o 
   8   8  16      373.04      386.74     27.27 o 
   9   8  16       99.84       73.09     21.39 o 
   1   9  16       21.20       21.03      9.03 o 
   2   9  16       30.30       30.29      8.66 o 
   3   9  16      279.82      306.58     32.39 o 
   4   9  16       22.72       21.40      9.76 o 
   5   9  16      180.39      145.00     41.69 o 
   1   1  17     2211.18     2328.52     28.97 o 
   2   1  17      650.17      631.27      9.49 o 
   3   1  17      101.32       99.71      9.75 o 
   4   1  17        5.31        4.35      4.76 o 
   5   1  17      212.70      204.32     18.56 o 
   6   1  17       12.20       17.28      4.37 o 
   7   1  17     1030.41     1012.42     28.22 o 
   8   1  17        0.48        9.59      6.63 o 
   9   1  17      288.92      243.77     30.31 o 
  10   1  17       11.22       11.06      9.11 o 
  11   1  17      779.80      832.18     19.90 o 
  12   1  17       65.87       64.14     11.81 o 
  13   1  17       54.95       54.41      8.59 o 
  14   1  17        1.44        4.67      7.53 o 
  15   1  17      142.64      135.64     21.50 o 
  16   1  17        0.37       13.00      8.01 o 
  17   1  17      268.16      190.58     36.14 o 
   0   2  17     3916.38     4145.69     86.98 o 
   1   2  17      173.29      162.69     15.32 o 
   2   2  17       75.44       80.47      7.01 o 
   3   2  17       85.07       82.70      7.16 o 
   4   2  17      126.16      128.34     11.45 o 
   5   2  17     2653.16     2837.90     45.61 o 
   6   2  17        0.84        5.95      8.19 o 
   7   2  17      241.44      217.64     14.31 o 
   8   2  17      923.70      956.81     22.28 o 
   9   2  17       20.66       31.08      6.05 o 
  10   2  17      369.41      382.09     14.33 o 
  11   2  17      180.09      183.48     20.04 o 
  12   2  17       65.88       39.89      8.38 o 
  13   2  17     1628.98     1682.65     42.30 o 
  14   2  17       17.36       19.75      7.22 o 
  15   2  17      228.64      225.29     22.58 o 
  16   2  17       13.35       12.82      6.77 o 
  17   2  17      228.50      149.69     30.43 o 
   1   3  17      885.46      876.64     23.47 o 
   2   3  17       10.24       20.60      4.72 o 
   3   3  17     1008.48      994.24     21.78 o 
   4   3  17        0.13        4.53      4.35 o 
   5   3  17       66.04       75.03      8.64 o 
   6   3  17        6.99        4.84      4.97 o 
   7   3  17       26.70       19.83      5.27 o 
   8   3  17       28.00       30.41      6.03 o 
   9   3  17      270.83      327.42     16.92 o 
  10   3  17      378.03      403.26     17.21 o 
  11   3  17       14.14        5.18      5.95 o 
  12   3  17        5.24        8.17      8.35 o 
  13   3  17      173.63      146.15     26.30 o 
  14   3  17      202.86      149.23     22.10 o 
  15   3  17      201.34      146.97     32.54 o 
  16   3  17       44.00       28.31      8.59 o 
   0   4  17      107.15      115.41     19.66 o 
   1   4  17      187.89      167.86     17.66 o 
   2   4  17      658.60      650.53     20.99 o 
   3   4  17      325.77      350.79     17.93 o 
   4   4  17      365.21      316.43     15.21 o 
   5   4  17      550.10      554.30     15.85 o 
   6   4  17       33.27       32.74      5.64 o 
   7   4  17        0.09        1.48      5.93 o 
   8   4  17       41.89       19.93      6.18 o 
   9   4  17      840.62      860.28     17.65 o 
  10   4  17      850.16      944.24     35.22 o 
  11   4  17      727.39      824.66     23.56 o 
  12   4  17       31.24       15.33      9.11 o 
  13   4  17      298.05      251.03     28.60 o 
  14   4  17       42.96       23.20      8.48 o 
  15   4  17       97.43       75.00     16.85 o 
   1   5  17       27.59       31.46      6.68 o 
   2   5  17     1166.99     1218.88     28.73 o 
   3   5  17      518.92      489.02     21.31 o 
   4   5  17      180.99      166.90     18.87 o 
   5   5  17      505.14      505.48     15.92 o 
   6   5  17       65.44       39.43      7.81 o 
   7   5  17       50.17       48.87      7.68 o 
   8   5  17      149.62      125.88     21.28 o 
   9   5  17        0.25        1.95      6.62 o 
  10   5  17      281.85      303.03     25.33 o 
  11   5  17        0.50        9.45      6.43 o 
  12   5  17      210.67      177.50     34.35 o 
  13   5  17      248.89      258.54     41.39 o 
  14   5  17        9.98       12.43      7.35 o 
   0   6  17      620.95      549.98     35.44 o 
   1   6  17      316.21      331.06     44.91 o 
   2   6  17       11.92       24.46      7.46 o 
   3   6  17       19.17       17.61      5.80 o 
   4   6  17       49.90       32.12      9.38 o 
   5   6  17       18.72        9.49      5.80 o 
   6   6  17      157.78      134.34     24.94 o 
   7   6  17      167.58      125.67     21.87 o 
   8   6  17       75.43       68.24     11.54 o 
   9   6  17      247.94      203.05     27.74 o 
  10   6  17      324.58      336.32     19.52 o 
  11   6  17      354.18      343.13     33.74 o 
  12   6  17       18.50       17.61      8.73 o 
  13   6  17        6.50       17.97      7.28 o 
   1   7  17      439.79      448.25     20.82 o 
   2   7  17       45.92       46.05     10.15 o 
   3   7  17       33.66       26.31     10.83 o 
   4   7  17     1022.22     1112.31     31.31 o 
   5   7  17       32.86       27.75     10.31 o 
   6   7  17      119.15       87.71     18.32 o 
   7   7  17        5.90        8.51      8.14 o 
   8   7  17       43.50       23.52      7.67 o 
   9   7  17      194.81      222.77     39.47 o 
  10   7  17        4.52       19.32      8.46 o 
  11   7  17       19.10       17.98      6.83 o 
   0   8  17      276.13      236.21     25.71 o 
   1   8  17       26.21       29.28      7.92 o 
   2   8  17       37.04       34.50     14.79 o 
   3   8  17       41.22       33.36     11.59 o 
   4   8  17       27.36       22.96     11.26 o 
   5   8  17      145.16      129.44     23.57 o 
   6   8  17       34.42       32.90      8.64 o 
   7   8  17        6.83       14.16      7.65 o 
   8   8  17       54.08       40.04     10.85 o 
   0   0  18        0.77        2.86      6.39 o 
   1   0  18       20.07       21.80      5.80 o 
   2   0  18     1885.92     1979.60     43.57 o 
   3   0  18     1300.97     1394.40     30.61 o 
   4   0  18      142.10      146.10     19.42 o 
   5   0  18       12.95       15.66      6.30 o 
   6   0  18     2482.73     2676.87     87.55 o 
   7   0  18       14.85       19.94      8.77 o 
   8   0  18      204.91      150.72     24.83 o 
   9   0  18        0.45        5.57     11.95 o 
  10   0  18        8.35       10.04      9.25 o 
  11   0  18       16.27       18.17      8.93 o 
  12   0  18      268.91      287.51     26.15 o 
  13   0  18        2.21       19.90     13.77 o 
  14   0  18       42.71       22.19     13.84 o 
  15   0  18      239.65      196.60     48.55 o 
  16   0  18      474.28      485.72     50.24 o 
   1   1  18       49.21       37.44      4.87 o 
   2   1  18        5.41        6.79      4.47 o 
   3   1  18        9.27       10.05      4.81 o 
   4   1  18      905.27      933.66     26.03 o 
   5   1  18      595.39      594.50     18.18 o 
   6   1  18      153.50      167.63     14.03 o 
   7   1  18      119.36      128.11     10.88 o 
   8   1  18       29.06       20.82      7.41 o 
   9   1  18        2.25        7.52      7.28 o 
  10   1  18        0.92        9.71      5.58 o 
  11   1  18       40.41       35.85      7.51 o 
  12   1  18       68.43       65.07     11.80 o 
  13   1  18       22.27       15.86      6.31 o 
  14   1  18      601.88      630.19     27.26 o 
  15   1  18      188.72      167.51     26.49 o 
  16   1  18       85.27       57.25     12.34 o 
   0   2  18     1866.14     1988.51     54.30 o 
   1   2  18      105.96       95.66      8.08 o 
   2   2  18        0.65        6.60      4.47 o 
   3   2  18      304.83      316.26     17.84 o 
   4   2  18       50.48       46.49      6.77 o 
   5   2  18       41.92       30.72      5.68 o 
   6   2  18      132.09      118.00     13.09 o 
   7   2  18       12.49        9.06      5.25 o 
   8   2  18      915.85      932.43     22.49 o 
   9   2  18       34.56       38.83      7.02 o 
  10   2  18        0.05        7.09      4.83 o 
  11   2  18       10.98        7.64      5.18 o 
  12   2  18        0.44        6.02      5.47 o 
  13   2  18       46.98       26.67      8.44 o 
  14   2  18       98.22       81.69     15.90 o 
  15   2  18        3.09        7.03      6.75 o 
  16   2  18       14.76       19.94      5.98 o 
   1   3  18       17.38        9.56      4.95 o 
   2   3  18      127.34      133.18     13.58 o 
   3   3  18      126.29      127.18     12.14 o 
   4   3  18     1860.15     2053.32     38.70 o 
   5   3  18      446.83      442.95     14.09 o 
   6   3  18     1413.39     1498.35     31.11 o 
   7   3  18       23.25       23.78      5.13 o 
   8   3  18      440.60      435.49     14.54 o 
   9   3  18      281.62      274.79     19.22 o 
  10   3  18        0.43        6.88      5.81 o 
  11   3  18        7.08       15.57      6.08 o 
  12   3  18        3.90        2.37      7.31 o 
  13   3  18      479.51      490.89     30.27 o 
  14   3  18     1460.91     1604.64     52.20 o 
  15   3  18      298.20      335.69     31.90 o 
   0   4  18      563.55      621.71     36.15 o 
   1   4  18       72.78       59.57      8.93 o 
   2   4  18      535.68      535.66     15.58 o 
   3   4  18      109.63       94.55      9.97 o 
   4   4  18      143.40      157.02     15.46 o 
   5   4  18      141.94      148.15     14.51 o 
   6   4  18      715.97      782.12     16.16 o 
   7   4  18       58.20       53.44      9.82 o 
   8   4  18       62.99       54.88      9.77 o 
   9   4  18       61.88       42.96      8.38 o 
  10   4  18       60.39       39.05     10.15 o 
  11   4  18      144.84      104.05     17.57 o 
  12   4  18       51.00       32.45      7.95 o 
  13   4  18       43.07       43.69     11.31 o 
  14   4  18        1.74       15.40      7.22 o 
   1   5  18      335.88      354.17     17.36 o 
   2   5  18      951.13     1051.53     20.24 o 
   3   5  18       16.94       24.74      5.74 o 
   4   5  18      194.77      173.18     21.11 o 
   5   5  18       43.01       28.58      6.09 o 
   6   5  18       82.31       75.12     11.59 o 
   7   5  18       17.16       10.68      5.21 o 
   8   5  18      418.50      430.25     25.42 o 
   9   5  18      103.01      102.71     18.83 o 
  10   5  18      164.31      147.56     25.75 o 
  11   5  18      123.41      110.27     21.46 o 
  12   5  18      156.06      128.17     28.76 o 
  13   5  18       48.94       27.59      9.13 o 
   0   6  18      378.19      393.53     34.46 o 
   1   6  18       80.86       73.14     12.85 o 
   2   6  18      164.53      170.12     17.42 o 
   3   6  18      350.70      421.48     21.41 o 
   4   6  18       12.89       12.64      4.88 o 
   5   6  18       55.56       57.14     10.33 o 
   6   6  18       66.36       51.94      8.57 o 
   7   6  18       28.45       21.18      6.78 o 
   8   6  18      591.82      567.50     25.72 o 
   9   6  18        5.51        7.19      6.34 o 
  10   6  18       13.42       16.93      8.35 o 
  11   6  18      322.47      409.40     25.44 o 
   1   7  18       25.21       24.07      9.34 o 
   2   7  18        7.59       16.22      9.46 o 
   3   7  18       35.70       35.41      9.74 o 
   4   7  18      499.47      444.58     25.31 o 
   5   7  18        0.23       25.99      6.56 o 
   6   7  18      179.36      135.15     25.59 o 
   7   7  18      107.03       65.03     15.65 o 
   8   7  18      272.70      189.21     35.44 o 
   9   7  18       49.83       54.45     13.35 o 
   0   8  18      352.61      386.04     38.97 o 
   1   8  18        3.68        2.28      7.95 o 
   2   8  18      204.74      161.20     29.17 o 
   3   8  18      295.62      223.92     50.13 o 
   4   8  18      557.00      563.07     26.78 o 
   5   8  18      114.09       97.75     19.08 o 
   1   1  19     1037.32     1048.00     21.12 o 
   2   1  19      900.71      962.67     20.24 o 
   3   1  19     1706.49     1820.86     31.43 o 
   4   1  19        5.24       12.03      6.62 o 
   5   1  19        0.79        6.30      4.96 o 
   6   1  19     2627.77     2882.33     51.26 o 
   7   1  19      268.64      288.16     16.03 o 
   8   1  19      263.08      285.60     29.95 o 
   9   1  19      132.81      116.21     14.15 o 
  10   1  19      126.64       83.97     14.00 o 
  11   1  19        7.15       10.72      7.53 o 
  12   1  19       10.99        9.68      6.97 o 
  13   1  19      283.43      267.85     37.53 o 
  14   1  19      170.78      135.30     23.67 o 
  15   1  19       43.66       26.12      8.39 o 
   0   2  19       15.36       13.92      6.97 o 
   1   2  19      399.25      411.80     13.49 o 
   2   2  19       37.63       29.13      4.67 o 
   3   2  19        1.82       10.37      5.19 o 
   4   2  19      841.31      933.34     21.40 o 
   5   2  19     1038.10     1094.90     22.57 o 
   6   2  19      292.60      295.61     15.53 o 
   7   2  19        3.52        2.74      6.64 o 
   8   2  19      489.61      527.68     21.43 o 
   9   2  19      123.78      120.24     15.62 o 
  10   2  19       37.05       25.10      5.64 o 
  11   2  19      667.77      783.38     20.62 o 
  12   2  19       63.48       74.73     10.34 o 
  13   2  19      442.94      435.59     24.19 o 
  14   2  19       56.42       35.41      9.03 o 
  15   2  19      431.21      400.98     29.01 o 
   1   3  19       10.25       12.37      5.09 o 
   2   3  19      148.36      153.78     15.84 o 
   3   3  19      142.08      128.65     13.99 o 
   4   3  19        0.89       12.22      5.27 o 
   5   3  19      238.58      217.28     14.93 o 
   6   3  19       37.43       32.20      5.83 o 
   7   3  19        0.15        7.18      6.21 o 
   8   3  19       23.16       20.26      5.84 o 
   9   3  19      120.30      105.83     14.42 o 
  10   3  19       47.52       44.69      7.51 o 
  11   3  19       90.12       54.35      9.75 o 
  12   3  19        2.76       14.54      6.31 o 
  13   3  19       13.56        9.55     10.07 o 
  14   3  19        0.74       11.01      9.44 o 
   0   4  19       45.46       42.29     10.75 o 
   1   4  19      238.19      177.60     24.86 o 
   2   4  19      218.88      212.46     20.66 o 
   3   4  19       20.35       13.42      5.00 o 
   4   4  19      179.34      159.09     17.20 o 
   5   4  19        5.64        8.62      4.57 o 
   6   4  19       48.33       41.35      8.65 o 
   7   4  19      115.42      108.49     13.90 o 
   8   4  19      160.19      123.41     18.21 o 
   9   4  19        2.42        5.73      6.46 o 
  10   4  19     1008.80     1032.89     27.40 o 
  11   4  19        8.32       16.94      6.12 o 
  12   4  19      100.36      101.25     19.51 o 
  13   4  19        0.01        7.17      7.81 o 
   1   5  19       53.59       45.06      7.28 o 
   2   5  19       72.82       48.66      9.75 o 
   3   5  19      587.61      601.63     19.50 o 
   4   5  19      358.49      382.77     23.42 o 
   5   5  19        2.42       11.35      6.80 o 
   6   5  19       26.27       24.42      7.57 o 
   7   5  19      452.34      501.33     17.19 o 
   8   5  19      246.05      249.27     19.43 o 
   9   5  19        1.81       17.48      7.49 o 
  10   5  19      384.43      340.09     24.02 o 
  11   5  19       14.48       17.32      6.82 o 
  12   5  19       42.12       34.55      7.96 o 
   0   6  19       83.60      125.75     32.01 o 
   1   6  19      469.49      470.60     30.55 o 
   2   6  19       12.69       13.18      7.82 o 
   3   6  19        2.03       11.19      5.51 o 
   4   6  19       67.42       50.02     10.34 o 
   5   6  19      813.83      801.48     33.49 o 
   6   6  19       28.99       18.98      6.27 o 
   7   6  19      354.88      409.05     28.31 o 
   8   6  19        8.29        6.25      5.67 o 
   9   6  19        0.12        7.07      6.61 o 
  10   6  19      161.06      127.62     27.50 o 
   1   7  19       73.07       55.22     15.60 o 
   2   7  19      664.49      806.80     38.91 o 
   3   7  19       74.20       48.09     14.47 o 
   4   7  19        0.16       11.73      7.19 o 
   5   7  19       11.95       13.67      9.28 o 
   6   7  19        9.16       13.81      8.72 o 
   7   7  19      437.80      513.15     50.90 o 
   0   0  20     1780.30     2014.51     64.46 o 
   1   0  20      978.01     1008.74     26.18 o 
   2   0  20        0.08       10.08      6.89 o 
   3   0  20      421.76      421.61     18.31 o 
   4   0  20      375.40      386.91     20.49 o 
   5   0  20      404.02      441.92     20.68 o 
   6   0  20     1268.92     1352.32     33.00 o 
   7   0  20      235.08      251.47     44.48 o 
   8   0  20      895.03      936.00     48.36 o 
   9   0  20       47.30       35.66      8.76 o 
  10   0  20     1097.72     1124.72     38.02 o 
  11   0  20      325.26      242.66     52.83 o 
  12   0  20      617.34      657.74     34.05 o 
  13   0  20       34.33       27.48     13.62 o 
  14   0  20        0.04       -0.02     12.97 o 
   1   1  20        7.36       10.55      5.13 o 
   2   1  20       25.12       20.95      5.64 o 
   3   1  20       88.37       71.75      9.61 o 
   4   1  20       44.01       43.19      6.20 o 
   5   1  20       10.42        3.59      5.44 o 
   6   1  20       76.35       63.77      9.22 o 
   7   1  20        2.66        7.43      6.62 o 
   8   1  20      670.52      732.85     25.10 o 
   9   1  20      202.50      183.48     20.28 o 
  10   1  20       66.94       50.74      8.44 o 
  11   1  20       12.10       12.89      6.16 o 
  12   1  20       41.85       38.48      8.65 o 
  13   1  20       50.34       28.80      8.90 o 
  14   1  20       30.00       27.43      8.51 o 
   0   2  20       54.44       41.37      8.60 o 
   1   2  20     1144.97     1187.10     23.42 o 
   2   2  20        4.59        7.91      5.47 o 
   3   2  20      123.69      125.67     12.49 o 
   4   2  20       46.41       28.84      5.49 o 
   5   2  20       10.19       14.21      5.81 o 
   6   2  20      111.26      108.55     12.10 o 
   7   2  20       32.64       25.54      7.53 o 
   8   2  20       54.18       38.90      8.13 o 
   9   2  20        1.00        9.06      5.24 o 
  10   2  20      145.55      112.01     18.57 o 
  11   2  20       35.88       20.81      6.38 o 
  12   2  20       33.67       29.12      6.69 o 
  13   2  20      225.46      175.93     30.67 o 
   1   3  20       17.49       18.08      5.60 o 
   2   3  20      520.12      537.92     15.90 o 
   3   3  20      185.46      193.49     20.89 o 
   4   3  20      152.34      154.50     18.23 o 
   5   3  20        8.64       13.30      4.98 o 
   6   3  20       15.74        8.08      5.83 o 
   7   3  20       16.02       17.52      5.93 o 
   8   3  20      277.36      287.34     20.66 o 
   9   3  20      398.95      453.48     14.48 o 
  10   3  20      205.48      157.64     24.30 o 
  11   3  20      398.63      398.57     26.40 o 
  12   3  20       44.58       43.09     10.33 o 
  13   3  20      125.88      102.52     18.01 o 
   0   4  20      342.25      360.39     28.78 o 
   1   4  20       35.39       36.81      6.17 o 
   2   4  20       46.27       46.12      7.46 o 
   3   4  20      366.73      408.40     19.66 o 
   4   4  20       89.09       91.46     12.41 o 
   5   4  20       58.31       43.27      7.22 o 
   6   4  20      571.10      601.13     18.35 o 
   7   4  20       63.45       33.66      8.54 o 
   8   4  20        7.35        3.46      5.14 o 
   9   4  20       71.96       63.29     15.76 o 
  10   4  20      624.68      659.64     26.24 o 
  11   4  20      239.76      178.33     33.29 o 
  12   4  20       25.55       25.51      8.57 o 
   1   5  20       23.10       17.25      8.24 o 
   2   5  20      545.94      602.09     18.57 o 
   3   5  20      337.37      348.33     19.13 o 
   4   5  20      193.96      171.10     21.27 o 
   5   5  20       41.85       34.89      7.18 o 
   6   5  20      797.27      925.60     31.84 o 
   7   5  20      113.26       94.22     15.84 o 
   8   5  20      230.84      204.74     30.17 o 
   9   5  20       32.70       25.08      7.43 o 
  10   5  20       25.46       27.70      8.37 o 
   0   6  20       35.75       28.46     14.33 o 
   1   6  20        0.01        8.85      7.28 o 
   2   6  20       97.37       82.17     16.19 o 
   3   6  20      120.63       97.00     18.02 o 
   4   6  20       44.99       38.18     12.11 o 
   5   6  20       39.08       45.95      9.41 o 
   6   6  20       32.21       30.81     11.52 o 
   7   6  20       19.16       10.55      8.19 o 
   8   6  20      167.90      123.22     27.99 o 
   1   7  20      274.40      146.36     38.90 o 
   2   7  20        2.76       14.62     10.10 o 
   3   7  20       90.44       73.05     13.61 o 
   4   7  20      108.43       88.68     17.44 o 
   1   1  21     1406.18     1465.16     25.94 o 
   2   1  21      669.64      722.24     18.33 o 
   3   1  21      233.25      230.40     16.81 o 
   4   1  21       11.37       13.54      5.74 o 
   5   1  21       20.28       25.81      5.62 o 
   6   1  21      285.90      254.93     27.14 o 
   7   1  21      112.61       74.90     10.60 o 
   8   1  21      423.16      456.95     17.75 o 
   9   1  21      674.09      743.36     17.24 o 
  10   1  21      124.92      113.75     16.62 o 
  11   1  21       88.10       81.25     12.26 o 
  12   1  21       29.52       26.31      5.87 o 
   0   2  21      462.11      536.28     21.58 o 
   1   2  21      773.82      838.87     20.36 o 
   2   2  21        3.98        3.93      5.88 o 
   3   2  21      517.21      548.67     13.37 o 
   4   2  21      350.44      361.98     16.36 o 
   5   2  21      114.51      106.38     13.62 o 
   6   2  21      333.77      385.20     15.36 o 
   7   2  21       54.72       59.40      9.89 o 
   8   2  21       22.44       36.54      6.97 o 
   9   2  21      244.34      207.59     30.22 o 
  10   2  21       93.04       84.91     15.16 o 
  11   2  21      507.29      534.90     20.96 o 
  12   2  21       16.58       27.23      6.57 o 
   1   3  21      500.51      524.48     18.30 o 
   2   3  21       59.68       52.70      7.36 o 
   3   3  21      896.94      933.57     22.20 o 
   4   3  21        3.55        7.20      6.24 o 
   5   3  21       37.20       40.82      8.15 o 
   6   3  21       20.13       14.08      5.74 o 
   7   3  21      190.19      169.02     23.52 o 
   8   3  21       69.57       53.92     10.57 o 
   9   3  21      263.73      209.11     35.94 o 
  10   3  21       61.07       51.03     11.35 o 
  11   3  21       54.22       39.73      9.52 o 
   0   4  21      162.27      145.26     24.34 o 
   1   4  21       16.33       20.92      6.32 o 
   2   4  21        0.74       11.32      6.90 o 
   3   4  21      224.10      222.28     17.10 o 
   4   4  21      138.80       95.83     16.78 o 
   5   4  21      653.78      713.42     20.53 o 
   6   4  21       30.42       17.83      6.20 o 
   7   4  21       10.79        9.93      6.94 o 
   8   4  21        0.02       10.72      7.84 o 
   9   4  21        5.58        9.41      8.95 o 
  10   4  21       18.43       24.36      8.26 o 
   1   5  21      540.48      567.80     24.85 o 
   2   5  21      225.01      158.08     25.36 o 
   3   5  21        0.32        3.55      6.97 o 
   4   5  21        3.48       10.22      6.87 o 
   5   5  21      186.69      112.70     22.80 o 
   6   5  21       27.00       23.79      6.86 o 
   7   5  21       71.07       60.15     11.88 o 
   8   5  21       64.03       40.41     10.46 o 
   0   6  21      457.27      433.07     27.05 o 
   1   6  21      392.07      421.70     40.97 o 
   2   6  21       27.57       23.26      7.64 o 
   3   6  21       42.04       37.93      8.56 o 
   4   6  21       55.15       40.46     12.21 o 
   5   6  21      620.26      816.92     29.61 o 
   0   0  22     6252.29     7412.60    188.64 o 
   1   0  22       17.29       37.83      9.41 o 
   2   0  22      107.78       78.32     16.63 o 
   3   0  22      447.13      445.91     23.21 o 
   4   0  22       48.45       37.74      9.16 o 
   5   0  22      700.05      753.07     24.01 o 
   6   0  22        0.02       18.13      7.07 o 
   7   0  22       23.57       21.30      8.21 o 
   8   0  22      593.27      600.28     27.13 o 
   9   0  22       85.11       62.16     15.12 o 
  10   0  22       95.46       76.89     17.49 o 
  11   0  22       28.92       30.83     10.86 o 
   1   1  22       54.74       52.09      6.80 o 
   2   1  22        6.16        3.98      6.64 o 
   3   1  22      729.57      817.14     18.72 o 
   4   1  22        0.16       14.30      5.17 o 
   5   1  22      239.50      203.37     24.01 o 
   6   1  22       12.92       15.19      6.56 o 
   7   1  22       80.34       62.57      9.20 o 
   8   1  22      108.32       92.21     12.90 o 
   9   1  22       31.33       19.25      6.09 o 
  10   1  22        9.73        5.59      5.46 o 
  11   1  22        0.20        2.94      4.68 o 
   0   2  22      436.39      452.71     22.41 o 
   1   2  22       91.52       69.20      8.31 o 
   2   2  22        0.98       11.23      6.33 o 
   3   2  22       41.26       29.79      7.47 o 
   4   2  22       59.94       46.93      7.81 o 
   5   2  22       39.40       30.99      9.82 o 
   6   2  22      286.95      269.94     22.46 o 
   7   2  22       10.84       16.42      5.82 o 
   8   2  22       50.15       32.62      6.40 o 
   9   2  22        5.92        9.95      6.30 o 
  10   2  22      151.59      111.81     20.30 o 
   1   3  22       38.64       28.39      6.97 o 
   2   3  22       21.46       21.65      5.91 o 
   3   3  22      509.76      539.67     18.29 o 
   4   3  22       16.64       20.81      5.28 o 
   5   3  22      119.25       84.32     13.68 o 
   6   3  22      144.84      130.51     21.16 o 
   7   3  22      553.84      633.58     22.23 o 
   8   3  22       45.96       34.73      7.19 o 
   9   3  22        8.39       14.17      7.70 o 
   0   4  22       24.22       33.16      8.94 o 
   1   4  22      511.49      517.59     17.51 o 
   2   4  22       23.69       21.84      5.72 o 
   3   4  22        1.64       14.89      5.54 o 
   4   4  22       10.78       14.62      6.38 o 
   5   4  22      478.03      450.93     22.92 o 
   6   4  22      168.56      118.68     22.31 o 
   7   4  22      176.65      143.36     26.97 o 
   8   4  22       87.41       75.78     11.07 o 
   1   5  22      249.22      257.10     20.14 o 
   2   5  22       36.85       28.59      8.27 o 
   3   5  22      143.02      112.28     22.25 o 
   4   5  22      106.16       73.79     14.71 o 
   5   5  22        0.14       11.97      7.05 o 
   1   1  23       35.30       31.58      5.37 o 
   2   1  23        0.57       -0.79      6.03 o 
   3   1  23        7.75       16.15      4.36 o 
   4   1  23      168.87      130.28     18.20 o 
   5   1  23       20.91       17.64      6.77 o 
   6   1  23      324.00      324.53     18.99 o 
   7   1  23        9.58       18.10      4.78 o 
   8   1  23       25.57       22.71      5.66 o 
   9   1  23       18.20       19.55      6.16 o 
   0   2  23      341.19      315.99     31.63 o 
   1   2  23      342.26      353.61     21.96 o 
   2   2  23      357.19      360.01     19.13 o 
   3   2  23        7.63       15.33      6.58 o 
   4   2  23      395.94      404.03     16.27 o 
   5   2  23       33.33       32.64      6.43 o 
   6   2  23      743.93      784.03     25.30 o 
   7   2  23        1.14        6.39      5.74 o 
   8   2  23       69.16       37.56      8.48 o 
   1   3  23       36.92       27.17      5.87 o 
   2   3  23      528.72      603.72     21.51 o 
   3   3  23        1.56       11.30      6.01 o 
   4   3  23      263.51      261.02     18.26 o 
   5   3  23        0.47        9.80      5.19 o 
   6   3  23      201.58      138.97     26.69 o 
   7   3  23        3.38       10.52      6.30 o 
   0   4  23      254.06      260.42     28.71 o 
   1   4  23       92.34       68.68     10.64 o 
   2   4  23       56.74       33.31      7.01 o 
   3   4  23       83.08       54.69     13.16 o 
   4   4  23        3.97        3.06      5.47 o 
   5   4  23        5.12       10.11      6.63 o 
   0   0  24       12.15       24.46     11.53 o 
   1   0  24       71.98       33.18     10.11 o 
   2   0  24       15.28       18.88      9.46 o 
   3   0  24        2.31        6.36      9.45 o 
   4   0  24       85.76       65.92     15.00 o 
   5   0  24     1114.21     1240.37     49.76 o 
   6   0  24       38.96       31.68      8.13 o 
   1   1  24       69.88       55.78      9.42 o 
   2   1  24       59.94       40.71      8.77 o 
   3   1  24      483.66      499.98     18.06 o 
   4   1  24      101.05       77.99     14.32 o 
   5   1  24       59.92       51.78      9.25 o 
   6   1  24       10.99       18.06      5.18 o 
   0   2  24      552.23      625.57     32.35 o 
   1   2  24       46.49       39.64      8.33 o 
   2   2  24        7.16       15.62      5.61 o 
   3   2  24        1.25        6.11      5.32 o 
   4   2  24       17.51       21.70      5.31 o 
   5   2  24       41.31       25.44      6.70 o 
   1   3  24        2.41       14.97      5.39 o 
   2   3  24       12.91       13.00      5.25 o 
   3   3  24      241.65      278.70     34.78 o 
                                                 
